# Supplementary material for: Redox-induced reversible [2 + 2] cycloaddition of an etheno-fused diporphyrin
Source: Chem Sci. 2021 Feb 24;12(14):5224–9. doi: 10.1039/d1sc00438g (PMC8179634; doi:10.1039/d1sc00438g)
Supplement: SC-012-D1SC00438G-s002 [file SC-012-D1SC00438G-s002.cif]

# Electronic Supplementary Material (ESI) for Chemical Science.
# This journal is © The Royal Society of Chemistry 2021

####################################################################### 
# 
# This file contains crystal structure data downloaded from the 
# Cambridge Structural Database (CSD) hosted by the Cambridge 
# Crystallographic Data Centre (CCDC).
# 
# Full information about CCDC data access policies and citation 
# guidelines are available at http://www.ccdc.cam.ac.uk/access/V1 
# 
# Audit and citation data items may have been added by the CCDC. 
# Please retain this information to preserve the provenance of 
# this file and to allow appropriate attribution of the data. 
# 
#######################################################################

data_KM201214
_database_code_depnum_ccdc_archive 'CCDC 2055688'
loop_
_audit_author_name
_audit_author_address
'Norihito Fukui'
;Nagoya University
Japan
;
_audit_update_record             
;
2021-01-13 deposited with the CCDC.	2021-02-24 downloaded from the CCDC.
;

_audit_creation_method           SHELXL-2018/3
_shelx_SHELXL_version_number     2018/3
_chemical_name_systematic        ?
_chemical_name_common            ?
_chemical_melting_point          ?
_chemical_formula_moiety         ?
_chemical_formula_sum            'C56.08 H50 Cl12.16 N4 Ni Sb'
_chemical_formula_weight         1391.33

loop_
_atom_type_symbol
_atom_type_description
_atom_type_scat_dispersion_real
_atom_type_scat_dispersion_imag
_atom_type_scat_source
C C 0.0033 0.0016 'International Tables Vol C Tables 4.2.6.8 and 6.1.1.4'
H H 0.0000 0.0000 'International Tables Vol C Tables 4.2.6.8 and 6.1.1.4'
N N 0.0061 0.0033 'International Tables Vol C Tables 4.2.6.8 and 6.1.1.4'
Sb Sb -0.5866 1.5461 'International Tables Vol C Tables 4.2.6.8 and 6.1.1.4'
Cl Cl 0.1484 0.1585 'International Tables Vol C Tables 4.2.6.8 and 6.1.1.4'
Ni Ni 0.3393 1.1124 'International Tables Vol C Tables 4.2.6.8 and 6.1.1.4'

_space_group_crystal_system      triclinic
_space_group_IT_number           2
_space_group_name_H-M_alt        'P -1'
_space_group_name_Hall           '-P 1'

_shelx_space_group_comment       
;
The symmetry employed for this shelxl refinement is uniquely defined
by the following loop, which should always be used as a source of
symmetry information in preference to the above space-group names.
They are only intended as comments.
;

loop_
_space_group_symop_operation_xyz
'x, y, z'
'-x, -y, -z'

_cell_length_a                   9.2156(2)
_cell_length_b                   20.0257(6)
_cell_length_c                   21.5606(6)
_cell_angle_alpha                114.680(3)
_cell_angle_beta                 94.469(2)
_cell_angle_gamma                98.787(2)
_cell_volume                     3528.31(18)
_cell_formula_units_Z            2
_cell_measurement_temperature    93(2)
_cell_measurement_reflns_used    9568
_cell_measurement_theta_min      2.1140
_cell_measurement_theta_max      29.1480

_exptl_crystal_description       prism
_exptl_crystal_colour            brown
_exptl_crystal_density_meas      ?
_exptl_crystal_density_method    ?
_exptl_crystal_density_diffrn    1.310
_exptl_crystal_F_000             1400
_exptl_transmission_factor_min   ?
_exptl_transmission_factor_max   ?
_exptl_crystal_size_max          0.45
_exptl_crystal_size_mid          0.08
_exptl_crystal_size_min          0.01
_exptl_absorpt_coefficient_mu    1.144
_shelx_estimated_absorpt_T_min   ?
_shelx_estimated_absorpt_T_max   ?
_exptl_absorpt_correction_T_min  0.85358
_exptl_absorpt_correction_T_max  1.00000
_exptl_absorpt_correction_type   multi-scan
_exptl_absorpt_process_details   
;
CrysAlisPro 1.171.38.41 (Rigaku Oxford Diffraction, 2015)
Empirical absorption correction using spherical harmonics,
 implemented in SCALE3 ABSPACK scaling algorithm.
;
_exptl_absorpt_special_details   ?
_diffrn_ambient_temperature      93(2)
_diffrn_radiation_wavelength     0.71075
_diffrn_radiation_type           MoK\a
_diffrn_radiation_source         'rotating-anode X-ray tube'
_diffrn_radiation_monochromator  Confocal
_diffrn_measurement_device_type  'Rigaku VariMax Saturn'
_diffrn_measurement_method       'omega scans'
_diffrn_detector_area_resol_mean 28.5714
_diffrn_reflns_number            32830
_diffrn_reflns_av_unetI/netI     0.0431
_diffrn_reflns_av_R_equivalents  0.0348
_diffrn_reflns_limit_h_min       -11
_diffrn_reflns_limit_h_max       11
_diffrn_reflns_limit_k_min       -24
_diffrn_reflns_limit_k_max       24
_diffrn_reflns_limit_l_min       -26
_diffrn_reflns_limit_l_max       26
_diffrn_reflns_theta_min         1.861
_diffrn_reflns_theta_max         26.000
_diffrn_reflns_theta_full        25.242
_diffrn_measured_fraction_theta_max 0.994
_diffrn_measured_fraction_theta_full 0.997
_diffrn_reflns_Laue_measured_fraction_max 0.994
_diffrn_reflns_Laue_measured_fraction_full 0.997
_diffrn_reflns_point_group_measured_fraction_max 0.994
_diffrn_reflns_point_group_measured_fraction_full 0.997
_reflns_number_total             13791
_reflns_number_gt                8266
_reflns_threshold_expression     'I > 2\s(I)'
_reflns_Friedel_coverage         0.000
_reflns_Friedel_fraction_max     .
_reflns_Friedel_fraction_full    .

_reflns_special_details          
;
 Reflections were merged by SHELXL according to the crystal
 class for the calculation of statistics and refinement.
 
 _reflns_Friedel_fraction is defined as the number of unique
 Friedel pairs measured divided by the number that would be
 possible theoretically, ignoring centric projections and
 systematic absences.
;

_computing_data_collection       'RIGAKU CrystalClear'
_computing_cell_refinement       'CrysAlisPro 1.171.38.41 (Rigaku OD, 2015)'
_computing_data_reduction        'CrysAlisPro 1.171.38.41 (Rigaku OD, 2015)'
_computing_structure_solution    'SHELXT 2018/2 (Sheldrick, 2018)'
_computing_structure_refinement  'SHELXL-2018/3 (Sheldrick, 2018)'
_computing_molecular_graphics    'Yadokari-XG 2009(Wakita Nemoto et al.)'
_computing_publication_material  'Yadokari-XG 2009(Wakita,Nemoto et al.)'
_refine_special_details          ?
_refine_ls_structure_factor_coef Fsqd
_refine_ls_matrix_type           full
_refine_ls_weighting_scheme      calc
_refine_ls_weighting_details     
'w=1/[\s^2^(Fo^2^)+(0.5000P)^2^] where P=(Fo^2^+2Fc^2^)/3'
_atom_sites_solution_primary     ?
_atom_sites_solution_secondary   ?
_atom_sites_solution_hydrogens   geom
_refine_ls_hydrogen_treatment    constr
_refine_ls_extinction_method     none
_refine_ls_extinction_coef       .
_refine_ls_number_reflns         13791
_refine_ls_number_parameters     811
_refine_ls_number_restraints     1253
_refine_ls_R_factor_all          0.2397
_refine_ls_R_factor_gt           0.1965
_refine_ls_wR_factor_ref         0.5915
_refine_ls_wR_factor_gt          0.5232
_refine_ls_goodness_of_fit_ref   1.104
_refine_ls_restrained_S_all      1.119
_refine_ls_shift/su_max          0.000
_refine_ls_shift/su_mean         0.000

loop_
_atom_site_label
_atom_site_type_symbol
_atom_site_fract_x
_atom_site_fract_y
_atom_site_fract_z
_atom_site_U_iso_or_equiv
_atom_site_adp_type
_atom_site_occupancy
_atom_site_site_symmetry_order
_atom_site_calc_flag
_atom_site_refinement_flags_posn
_atom_site_refinement_flags_adp
_atom_site_refinement_flags_occupancy
_atom_site_disorder_assembly
_atom_site_disorder_group
C1 C 0.4565(9) 0.3932(4) 0.4154(4) 0.0485(16) Uani 1 1 d . U . . .
C2 C 0.4811(10) 0.4619(4) 0.4083(4) 0.0534(17) Uani 1 1 d . U . . .
C3 C 0.4740(9) 0.4408(4) 0.3397(4) 0.0527(17) Uani 1 1 d . U . . .
H2 H 0.487696 0.472571 0.318309 0.063 Uiso 1 1 calc R U . . .
C4 C 0.4427(10) 0.3628(5) 0.3070(4) 0.0554(17) Uani 1 1 d . U . . .
C5 C 0.4341(11) 0.3173(5) 0.2381(5) 0.0637(19) Uani 1 1 d . U . . .
C6 C 0.4105(12) 0.2409(5) 0.2128(5) 0.070(2) Uani 1 1 d . U . . .
C7 C 0.4056(13) 0.1937(6) 0.1406(5) 0.077(2) Uani 1 1 d . U . . .
H3 H 0.410329 0.209285 0.105669 0.092 Uiso 1 1 calc R U . . .
C8 C 0.3930(13) 0.1233(6) 0.1331(5) 0.077(2) Uani 1 1 d . U . . .
H4 H 0.393634 0.080834 0.092764 0.093 Uiso 1 1 calc R U . . .
C9 C 0.3779(12) 0.1267(5) 0.2020(5) 0.072(2) Uani 1 1 d . U . . .
C10 C 0.3594(12) 0.0636(5) 0.2148(5) 0.069(2) Uani 1 1 d . U . . .
C11 C 0.3420(12) 0.0671(5) 0.2784(5) 0.066(2) Uani 1 1 d . U . . .
C12 C 0.3009(12) 0.0019(5) 0.2911(5) 0.072(2) Uani 1 1 d . U . . .
H5 H 0.279844 -0.048168 0.258700 0.086 Uiso 1 1 calc R U . . .
C13 C 0.2995(12) 0.0282(5) 0.3588(5) 0.071(2) Uani 1 1 d . U . . .
H6 H 0.280503 -0.000731 0.382702 0.085 Uiso 1 1 calc R U . . .
C14 C 0.3325(11) 0.1092(5) 0.3889(5) 0.0636(19) Uani 1 1 d . U . . .
C15 C 0.3427(11) 0.1526(5) 0.4577(5) 0.0641(19) Uani 1 1 d . U . . .
C16 C 0.3786(11) 0.2290(5) 0.4865(5) 0.0634(19) Uani 1 1 d . U . . .
C17 C 0.3946(12) 0.2772(5) 0.5583(5) 0.066(2) Uani 1 1 d . U . . .
H7 H 0.379849 0.262078 0.593015 0.079 Uiso 1 1 calc R U . . .
C18 C 0.4338(12) 0.3472(5) 0.5671(5) 0.066(2) Uani 1 1 d . U . . .
H8 H 0.455979 0.390160 0.608882 0.079 Uiso 1 1 calc R U . . .
C19 C 0.4354(10) 0.3436(4) 0.5001(4) 0.0547(17) Uani 1 1 d . U . . .
C20 C 0.4610(10) 0.4041(4) 0.4835(4) 0.0538(17) Uani 1 1 d . U . . .
C21 C 0.4933(9) 0.4814(4) 0.5230(4) 0.0522(17) Uani 1 1 d . U . . .
N1 N 0.4303(8) 0.3328(3) 0.3561(3) 0.0505(14) Uani 1 1 d . U . . .
N2 N 0.3900(9) 0.1979(4) 0.2489(4) 0.0612(16) Uani 1 1 d . U . . .
N3 N 0.3578(9) 0.1317(4) 0.3388(4) 0.0622(16) Uani 1 1 d . U . . .
N4 N 0.4048(8) 0.2726(4) 0.4492(3) 0.0543(15) Uani 1 1 d . U . . .
Ni1 Ni 0.39503(12) 0.23290(5) 0.34783(5) 0.0542(5) Uani 1 1 d . U . . .
C22 C 0.4514(8) 0.3516(4) 0.1895(4) 0.075(2) Uani 1 1 d G U . . .
C23 C 0.5923(7) 0.3674(5) 0.1739(4) 0.086(3) Uani 1 1 d G U . . .
C24 C 0.6111(8) 0.3946(5) 0.1247(4) 0.105(3) Uani 1 1 d G U . . .
H9 H 0.705407 0.405234 0.114307 0.126 Uiso 1 1 calc R U . . .
C25 C 0.4889(11) 0.4061(5) 0.0912(4) 0.108(3) Uani 1 1 d G U . . .
C26 C 0.3480(9) 0.3902(5) 0.1068(4) 0.098(3) Uani 1 1 d G U . . .
H10 H 0.266269 0.397886 0.084407 0.117 Uiso 1 1 calc R U . . .
C27 C 0.3292(7) 0.3630(5) 0.1560(4) 0.091(3) Uani 1 1 d G U . . .
C28 C 0.7273(18) 0.3611(9) 0.2089(8) 0.114(5) Uani 1 1 d . U . . .
H16 H 0.811164 0.374793 0.189728 0.172 Uiso 1 1 calc R U . . .
H17 H 0.740002 0.394172 0.257298 0.172 Uiso 1 1 calc R U . . .
H18 H 0.719954 0.310360 0.202735 0.172 Uiso 1 1 calc R U . . .
C29 C 0.513(2) 0.4279(10) 0.0344(9) 0.126(5) Uani 1 1 d . U . . .
H19 H 0.617819 0.436393 0.031990 0.189 Uiso 1 1 calc R U . . .
H20 H 0.460888 0.388362 -0.008614 0.189 Uiso 1 1 calc R U . . .
H21 H 0.477585 0.473049 0.043112 0.189 Uiso 1 1 calc R U . . .
C30 C 0.1794(17) 0.3500(9) 0.1763(8) 0.112(4) Uani 1 1 d . U . . .
H22 H 0.186530 0.331292 0.210517 0.168 Uiso 1 1 calc R U . . .
H23 H 0.145398 0.396490 0.194971 0.168 Uiso 1 1 calc R U . . .
H24 H 0.110341 0.314051 0.136376 0.168 Uiso 1 1 calc R U . . .
C31 C 0.3561(8) -0.0097(3) 0.1565(3) 0.080(2) Uani 1 1 d G U . . .
C32 C 0.2496(8) -0.0400(4) 0.0974(4) 0.087(3) Uani 1 1 d G U . . .
H11 H 0.171457 -0.016250 0.095310 0.104 Uiso 1 1 calc R U . . .
C33 C 0.2598(9) -0.1059(4) 0.0414(3) 0.105(3) Uani 1 1 d G U . . .
C34 C 0.3765(10) -0.1415(4) 0.0446(3) 0.102(3) Uani 1 1 d G U . . .
H12 H 0.383384 -0.185591 0.007125 0.123 Uiso 1 1 calc R U . . .
C35 C 0.4830(8) -0.1112(4) 0.1037(4) 0.091(3) Uani 1 1 d G U . . .
C36 C 0.4728(8) -0.0453(4) 0.1596(3) 0.077(2) Uani 1 1 d G U . . .
H13 H 0.544057 -0.024999 0.199154 0.092 Uiso 1 1 calc R U . . .
C37 C 0.1632(16) -0.1275(7) -0.0311(7) 0.119(4) Uani 1 1 d D U . . .
C38 C 0.0081(16) -0.1358(9) -0.0113(10) 0.138(5) Uani 1 1 d D U . . .
H25 H -0.000430 -0.089663 0.026285 0.208 Uiso 1 1 calc R U . . .
H26 H -0.065265 -0.147126 -0.050310 0.208 Uiso 1 1 calc R U . . .
H27 H -0.007501 -0.175661 0.002663 0.208 Uiso 1 1 calc R U . . .
C39 C 0.176(2) -0.2012(8) -0.0909(9) 0.151(6) Uani 1 1 d D U . . .
H28 H 0.272843 -0.196353 -0.103579 0.227 Uiso 1 1 calc R U . . .
H29 H 0.159720 -0.240976 -0.076826 0.227 Uiso 1 1 calc R U . . .
H30 H 0.101957 -0.212441 -0.129799 0.227 Uiso 1 1 calc R U . . .
C44 C 0.3254(8) 0.1181(4) 0.5055(3) 0.071(2) Uani 1 1 d G U . . .
C45 C 0.4456(6) 0.1014(4) 0.5354(4) 0.079(2) Uani 1 1 d G U . . .
C46 C 0.4250(8) 0.0700(5) 0.5814(4) 0.092(3) Uani 1 1 d G U . . .
H14 H 0.505441 0.058903 0.601394 0.110 Uiso 1 1 calc R U . . .
C47 C 0.2843(9) 0.0553(5) 0.5977(4) 0.092(3) Uani 1 1 d G U . . .
C48 C 0.1641(7) 0.0719(5) 0.5678(4) 0.094(3) Uani 1 1 d G U . . .
H15 H 0.069959 0.062070 0.578695 0.113 Uiso 1 1 calc R U . . .
C49 C 0.1847(7) 0.1033(4) 0.5218(4) 0.081(2) Uani 1 1 d G U . . .
C50 C 0.5968(16) 0.1187(8) 0.5195(8) 0.101(4) Uani 1 1 d . U . . .
H31 H 0.666176 0.103769 0.544249 0.151 Uiso 1 1 calc R U . . .
H32 H 0.596628 0.091940 0.470788 0.151 Uiso 1 1 calc R U . . .
H33 H 0.625259 0.171706 0.533368 0.151 Uiso 1 1 calc R U . . .
C51 C 0.271(2) 0.0246(10) 0.6492(8) 0.116(4) Uani 1 1 d . U . . .
H34 H 0.169175 0.016799 0.655986 0.174 Uiso 1 1 calc R U . . .
H35 H 0.303218 -0.022404 0.632744 0.174 Uiso 1 1 calc R U . . .
H36 H 0.331930 0.059365 0.692246 0.174 Uiso 1 1 calc R U . . .
C52 C 0.0516(17) 0.1213(8) 0.4896(8) 0.103(4) Uani 1 1 d . U . . .
H37 H 0.083314 0.142552 0.459177 0.154 Uiso 1 1 calc R U . . .
H38 H -0.021962 0.076106 0.463941 0.154 Uiso 1 1 calc R U . . .
H39 H 0.009689 0.156674 0.525506 0.154 Uiso 1 1 calc R U . . .
C58 C 0.635(2) -0.2073(8) 0.0383(7) 0.136(5) Uani 1 1 d D U . . .
H40 H 0.651240 -0.185365 0.006809 0.205 Uiso 1 1 calc R U . . .
H41 H 0.716359 -0.230286 0.043025 0.205 Uiso 1 1 calc R U . . .
H42 H 0.544200 -0.244673 0.020676 0.205 Uiso 1 1 calc R U . . .
C55 C 0.7679(16) -0.0868(8) 0.1376(7) 0.124(5) Uani 1 1 d D U . . .
H43 H 0.760223 -0.048444 0.181894 0.186 Uiso 1 1 calc R U . . .
H44 H 0.848849 -0.110181 0.142444 0.186 Uiso 1 1 calc R U . . .
H45 H 0.785715 -0.064740 0.106291 0.186 Uiso 1 1 calc R U . . .
C56 C 0.6222(16) -0.1461(7) 0.1090(5) 0.118(4) Uani 1 1 d D U . . .
C57 C 0.596(2) -0.1811(9) 0.1595(7) 0.141(6) Uani 1 1 d D U . . .
H46 H 0.587966 -0.142702 0.203772 0.211 Uiso 1 1 calc R U . . .
H47 H 0.505228 -0.218431 0.141970 0.211 Uiso 1 1 calc R U . . .
H48 H 0.677387 -0.204045 0.164319 0.211 Uiso 1 1 calc R U . . .
C53 C 0.184(2) -0.0655(9) -0.0555(9) 0.142(6) Uani 1 1 d D U . . .
H49 H 0.281702 -0.059893 -0.068088 0.213 Uiso 1 1 calc R U . . .
H50 H 0.110584 -0.078669 -0.094900 0.213 Uiso 1 1 calc R U . . .
H51 H 0.174403 -0.019024 -0.018916 0.213 Uiso 1 1 calc R U . . .
Sb1 Sb 0.88741(19) 0.22110(12) 0.33927(11) 0.1032(9) Uani 0.501(3) 1 d D U P A
1
Cl1 Cl 0.7779(10) 0.3271(6) 0.3738(5) 0.128(3) Uani 0.501(3) 1 d D U P A 1
Cl2 Cl 1.0543(7) 0.2652(5) 0.2832(4) 0.107(2) Uani 0.501(3) 1 d D U P A 1
Cl3 Cl 1.0611(8) 0.2816(5) 0.4417(5) 0.119(2) Uani 0.501(3) 1 d D U P A 1
Cl4 Cl 0.9853(8) 0.1107(4) 0.3008(4) 0.103(2) Uani 0.501(3) 1 d D U P A 1
Cl5 Cl 0.7282(7) 0.1657(4) 0.2354(3) 0.0963(18) Uani 0.501(3) 1 d D U P A 1
Cl6 Cl 0.7315(9) 0.1739(5) 0.3909(4) 0.116(2) Uani 0.501(3) 1 d D U P A 1
Sb2 Sb 0.000000 0.500000 0.000000 0.1429(17) Uani 0.513(5) 2 d S U P B 2
Cl11 Cl 0.2229(16) 0.5625(8) 0.0763(7) 0.191(5) Uani 0.513(5) 1 d . U P B 2
Cl12 Cl -0.035(2) 0.4021(11) 0.0260(11) 0.230(7) Uani 0.513(5) 1 d . U P B 2
Cl13 Cl -0.135(3) 0.5892(15) 0.0601(13) 0.295(11) Uani 0.513(5) 1 d . U P B 2
Cl7 Cl 1.6354(8) 0.7398(3) 0.2795(2) 0.0850(17) Uani 0.501(3) 1 d . U P A 1
Cl8 Cl 1.6716(8) 0.5777(3) 0.2634(3) 0.0902(17) Uani 0.501(3) 1 d . U P A 1
Cl9 Cl 1.3727(7) 0.5984(4) 0.2635(3) 0.102(2) Uani 0.501(3) 1 d . U P A 1
Cl10 Cl 1.6920(11) 0.6408(4) 0.1474(3) 0.117(2) Uani 0.501(3) 1 d . U P A 1
C59 C 1.514(3) 0.5926(13) 0.2153(12) 0.083(4) Uani 0.501(3) 1 d . U P A 1
C60 C 1.547(3) 0.6569(13) 0.2059(11) 0.085(4) Uani 0.501(3) 1 d . U P A 1
Cl18 Cl 0.3117(9) -0.1977(5) 0.2724(6) 0.139(3) Uani 0.513(5) 1 d D U P B 1
Cl19 Cl 0.0005(12) -0.1417(6) 0.2826(6) 0.154(4) Uani 0.513(5) 1 d D U P B 1
Cl20 Cl 0.1199(14) -0.1982(6) 0.1454(5) 0.161(4) Uani 0.513(5) 1 d D U P B 1
Cl21 Cl 0.0396(13) -0.2995(8) 0.2823(8) 0.183(5) Uani 0.513(5) 1 d D U P B 1
C63 C 0.139(2) -0.2623(17) 0.2322(11) 0.164(6) Uani 0.513(5) 1 d D U P B 1
C64 C 0.038(4) -0.2183(9) 0.2094(11) 0.162(6) Uani 0.513(5) 1 d D U P B 1
Sb3 Sb 0.9805(6) 0.4580(4) 0.5451(4) 0.162(3) Uani 0.242(3) 1 d D U P C 3
Cl22 Cl 1.1382(17) 0.4449(11) 0.6273(8) 0.197(7) Uani 0.242(3) 1 d D U P C 3
Cl23 Cl 0.8681(19) 0.5356(10) 0.6323(8) 0.215(10) Uani 0.242(3) 1 d D U P C 3
Cl24 Cl 0.8261(17) 0.4716(11) 0.4633(8) 0.176(11) Uani 0.242(3) 1 d D U P C 3
Cl25 Cl 0.8111(17) 0.3542(8) 0.5338(10) 0.199(8) Uani 0.242(3) 1 d D U P C 3
Cl26 Cl 1.0961(17) 0.3809(8) 0.4586(8) 0.175(8) Uani 0.242(3) 1 d D U P C 3
Cl27 Cl 1.1529(17) 0.5623(7) 0.5569(9) 0.153(8) Uani 0.242(3) 1 d D U P C 3
Cl28 Cl 1.1796(10) 0.4815(7) 0.5879(7) 0.173(4) Uani 0.513(5) 1 d D U P B 2
Cl29 Cl 0.7637(12) 0.3583(8) 0.5812(8) 0.204(5) Uani 0.513(5) 1 d D U P B 2
Cl30 Cl 0.8666(13) 0.5144(8) 0.5820(9) 0.222(6) Uani 0.513(5) 1 d D U P B 2
C65 C 0.9833(15) 0.4471(10) 0.563(2) 0.184(5) Uani 0.513(5) 1 d D U P B 2
Cl31 Cl 1.0693(16) 0.3928(10) 0.6693(9) 0.263(7) Uani 0.513(5) 1 d D U P B 2
C66 C 0.9601(17) 0.391(3) 0.5963(19) 0.194(6) Uani 0.513(5) 1 d D U P B 2

loop_
_atom_site_aniso_label
_atom_site_aniso_U_11
_atom_site_aniso_U_22
_atom_site_aniso_U_33
_atom_site_aniso_U_23
_atom_site_aniso_U_13
_atom_site_aniso_U_12
C1 0.060(3) 0.041(3) 0.039(3) 0.011(2) 0.008(3) 0.013(3)
C2 0.069(4) 0.045(3) 0.040(3) 0.014(3) 0.001(3) 0.012(3)
C3 0.067(4) 0.048(3) 0.038(3) 0.014(3) 0.009(3) 0.012(3)
C4 0.072(4) 0.052(3) 0.040(3) 0.018(3) 0.002(3) 0.015(3)
C5 0.086(4) 0.055(3) 0.047(3) 0.020(3) 0.003(3) 0.016(3)
C6 0.093(4) 0.055(4) 0.051(4) 0.015(3) 0.003(3) 0.017(3)
C7 0.102(5) 0.065(4) 0.053(4) 0.017(3) 0.010(4) 0.016(4)
C8 0.102(5) 0.060(4) 0.057(4) 0.012(3) 0.009(4) 0.020(4)
C9 0.093(4) 0.054(4) 0.056(4) 0.012(3) 0.003(3) 0.017(3)
C10 0.090(4) 0.054(4) 0.056(4) 0.018(3) 0.005(3) 0.012(3)
C11 0.089(4) 0.042(3) 0.058(4) 0.014(3) 0.003(3) 0.015(3)
C12 0.093(5) 0.049(4) 0.065(4) 0.017(3) 0.010(4) 0.015(3)
C13 0.095(5) 0.051(4) 0.063(4) 0.024(3) 0.003(4) 0.007(4)
C14 0.082(4) 0.045(3) 0.059(4) 0.020(3) 0.004(3) 0.014(3)
C15 0.084(4) 0.050(3) 0.059(4) 0.025(3) 0.005(3) 0.014(3)
C16 0.087(4) 0.047(3) 0.053(3) 0.020(3) 0.004(3) 0.013(3)
C17 0.093(5) 0.056(4) 0.051(4) 0.026(3) 0.008(3) 0.014(3)
C18 0.089(5) 0.048(3) 0.051(4) 0.013(3) 0.007(3) 0.013(3)
C19 0.071(4) 0.045(3) 0.042(3) 0.013(3) 0.007(3) 0.011(3)
C20 0.067(4) 0.045(3) 0.043(3) 0.013(3) 0.003(3) 0.015(3)
C21 0.066(4) 0.047(3) 0.040(3) 0.016(3) 0.004(3) 0.013(3)
N1 0.066(3) 0.043(3) 0.037(3) 0.014(2) 0.003(2) 0.010(2)
N2 0.087(4) 0.047(3) 0.043(3) 0.013(2) 0.001(3) 0.016(3)
N3 0.087(4) 0.043(3) 0.050(3) 0.014(2) 0.004(3) 0.016(3)
N4 0.072(3) 0.042(3) 0.045(3) 0.016(2) 0.001(3) 0.011(2)
Ni1 0.0802(9) 0.0348(6) 0.0368(6) 0.0064(4) 0.0005(5) 0.0130(5)
C22 0.103(5) 0.066(4) 0.056(4) 0.026(3) 0.004(4) 0.019(4)
C23 0.116(5) 0.074(4) 0.067(4) 0.029(4) 0.021(4) 0.019(4)
C24 0.132(6) 0.093(5) 0.086(5) 0.036(4) 0.025(5) 0.012(5)
C25 0.137(6) 0.095(5) 0.092(5) 0.044(4) 0.011(5) 0.017(5)
C26 0.128(6) 0.086(5) 0.083(5) 0.044(4) 0.000(5) 0.025(5)
C27 0.117(5) 0.076(4) 0.078(5) 0.035(4) -0.001(4) 0.018(4)
C28 0.120(9) 0.107(8) 0.098(8) 0.021(7) 0.055(7) 0.026(7)
C29 0.169(11) 0.105(8) 0.110(9) 0.060(7) 0.015(8) 0.011(8)
C30 0.130(9) 0.104(8) 0.102(8) 0.054(7) -0.022(7) 0.016(7)
C31 0.099(5) 0.059(4) 0.070(4) 0.017(3) 0.009(4) 0.018(4)
C32 0.101(5) 0.071(4) 0.074(5) 0.018(4) 0.009(4) 0.020(4)
C33 0.111(5) 0.090(5) 0.093(5) 0.020(4) 0.013(4) 0.022(4)
C34 0.118(5) 0.082(5) 0.091(5) 0.020(4) 0.014(5) 0.031(4)
C35 0.120(5) 0.081(4) 0.080(4) 0.038(4) 0.018(4) 0.035(4)
C36 0.104(5) 0.067(4) 0.065(4) 0.029(3) 0.021(4) 0.028(4)
C37 0.126(6) 0.110(6) 0.106(6) 0.029(5) 0.015(5) 0.033(5)
C38 0.145(10) 0.140(10) 0.117(10) 0.049(8) 0.012(8) 0.019(9)
C39 0.152(11) 0.145(11) 0.124(10) 0.025(9) 0.007(9) 0.045(9)
C44 0.097(4) 0.057(4) 0.064(4) 0.034(3) 0.005(4) 0.014(3)
C45 0.102(5) 0.066(4) 0.073(4) 0.039(4) 0.006(4) 0.012(4)
C46 0.114(5) 0.078(5) 0.083(5) 0.039(4) -0.007(4) 0.019(4)
C47 0.121(5) 0.085(5) 0.079(5) 0.047(4) 0.001(4) 0.019(4)
C48 0.112(5) 0.089(5) 0.085(5) 0.044(4) 0.014(4) 0.013(4)
C49 0.105(5) 0.073(4) 0.074(4) 0.041(4) 0.011(4) 0.014(4)
C50 0.120(8) 0.098(7) 0.105(8) 0.062(6) 0.006(7) 0.033(6)
C51 0.157(10) 0.113(8) 0.093(8) 0.063(7) 0.007(7) 0.018(8)
C52 0.124(9) 0.087(7) 0.110(8) 0.056(6) 0.024(7) 0.018(6)
C58 0.147(10) 0.131(10) 0.115(10) 0.025(8) 0.029(8) 0.068(8)
C55 0.151(10) 0.123(9) 0.091(8) 0.037(7) 0.015(8) 0.039(8)
C56 0.141(6) 0.109(6) 0.100(6) 0.037(5) 0.015(5) 0.042(5)
C57 0.158(11) 0.137(10) 0.123(10) 0.051(8) 0.008(9) 0.043(9)
C53 0.164(11) 0.140(11) 0.115(10) 0.051(8) 0.013(9) 0.023(9)
Sb1 0.0882(13) 0.1303(17) 0.1181(16) 0.0795(14) 0.0123(10) 0.0252(10)
Cl1 0.123(5) 0.168(8) 0.124(6) 0.081(6) 0.020(4) 0.066(5)
Cl2 0.077(3) 0.165(6) 0.115(5) 0.102(5) 0.017(3) 0.001(4)
Cl3 0.096(4) 0.132(6) 0.144(6) 0.076(5) -0.011(4) 0.031(4)
Cl4 0.102(4) 0.118(5) 0.126(5) 0.081(4) 0.027(4) 0.044(4)
Cl5 0.087(4) 0.119(5) 0.086(4) 0.049(4) 0.000(3) 0.026(3)
Cl6 0.124(5) 0.135(6) 0.113(5) 0.078(5) 0.011(4) 0.029(4)
Sb2 0.178(3) 0.142(3) 0.0782(18) 0.0430(18) -0.0463(18) -0.004(2)
Cl11 0.180(9) 0.186(10) 0.148(9) 0.037(7) -0.045(7) 0.013(8)
Cl12 0.218(13) 0.250(14) 0.239(14) 0.117(11) 0.013(10) 0.073(11)
Cl13 0.249(16) 0.289(17) 0.273(17) 0.071(14) -0.011(13) 0.024(13)
Cl7 0.151(5) 0.054(2) 0.045(2) 0.0235(19) 0.013(3) 0.004(3)
Cl8 0.155(5) 0.060(3) 0.056(3) 0.022(2) 0.032(3) 0.029(3)
Cl9 0.104(4) 0.130(5) 0.051(3) 0.033(3) -0.010(3) -0.006(4)
Cl10 0.180(7) 0.101(4) 0.068(3) 0.038(3) 0.029(4) 0.020(4)
C59 0.102(7) 0.080(6) 0.065(6) 0.035(5) 0.012(6) 0.009(6)
C60 0.108(7) 0.082(6) 0.064(6) 0.034(5) 0.011(6) 0.015(6)
Cl18 0.131(6) 0.122(6) 0.180(8) 0.075(5) 0.029(5) 0.036(4)
Cl19 0.139(6) 0.137(7) 0.170(8) 0.045(6) 0.045(6) 0.040(5)
Cl20 0.207(9) 0.130(6) 0.128(7) 0.049(5) 0.007(6) 0.019(6)
Cl21 0.186(9) 0.179(9) 0.189(9) 0.094(8) 0.032(7) 0.006(7)
C63 0.164(8) 0.154(8) 0.170(8) 0.068(6) 0.023(7) 0.030(7)
C64 0.163(8) 0.151(8) 0.164(8) 0.061(6) 0.021(7) 0.032(7)
Sb3 0.098(3) 0.214(5) 0.173(5) 0.081(4) 0.014(3) 0.047(3)
Cl22 0.173(9) 0.206(10) 0.202(10) 0.079(8) 0.026(9) 0.037(9)
Cl23 0.161(12) 0.237(15) 0.211(16) 0.053(12) 0.003(12) 0.087(11)
Cl24 0.164(13) 0.182(13) 0.179(13) 0.073(9) 0.023(9) 0.045(9)
Cl25 0.162(11) 0.214(12) 0.193(12) 0.077(10) 0.021(10) 0.000(10)
Cl26 0.138(11) 0.170(12) 0.173(13) 0.038(10) 0.020(10) 0.013(10)
Cl27 0.136(10) 0.159(11) 0.160(11) 0.063(8) 0.017(8) 0.041(8)
Cl28 0.151(7) 0.180(8) 0.183(8) 0.071(6) 0.028(6) 0.041(6)
Cl29 0.161(8) 0.231(10) 0.181(9) 0.075(8) 0.023(7) -0.024(7)
Cl30 0.158(7) 0.240(9) 0.221(10) 0.050(8) 0.006(8) 0.069(7)
C65 0.153(6) 0.204(7) 0.187(7) 0.079(5) 0.022(6) 0.039(6)
Cl31 0.257(11) 0.259(11) 0.245(11) 0.091(9) 0.029(10) 0.033(9)
C66 0.175(7) 0.205(8) 0.193(8) 0.082(6) 0.024(6) 0.028(6)

_geom_special_details            
;
 All esds (except the esd in the dihedral angle between two l.s. planes)
 are estimated using the full covariance matrix.  The cell esds are taken
 into account individually in the estimation of esds in distances, angles
 and torsion angles; correlations between esds in cell parameters are only
 used when they are defined by crystal symmetry.  An approximate (isotropic)
 treatment of cell esds is used for estimating esds involving l.s. planes.
;

loop_
_geom_bond_atom_site_label_1
_geom_bond_atom_site_label_2
_geom_bond_distance
_geom_bond_site_symmetry_2
_geom_bond_publ_flag
C1 N1 1.314(9) . ?
C1 C20 1.387(11) . ?
C1 C2 1.433(11) . ?
C2 C3 1.350(11) . ?
C2 C21 1.413(11) 2_666 ?
C3 C4 1.389(11) . ?
C4 C5 1.368(12) . ?
C4 N1 1.423(10) . ?
C5 C6 1.368(13) . ?
C5 C22 1.480(11) . ?
C6 N2 1.382(13) . ?
C6 C7 1.438(13) . ?
C7 C8 1.335(15) . ?
C8 C9 1.476(15) . ?
C9 N2 1.341(11) . ?
C9 C10 1.391(14) . ?
C10 C11 1.368(14) . ?
C10 C31 1.475(10) . ?
C11 N3 1.377(11) . ?
C11 C12 1.446(13) . ?
C12 C13 1.330(14) . ?
C13 C14 1.443(12) . ?
C14 N3 1.356(12) . ?
C14 C15 1.358(13) . ?
C15 C16 1.362(12) . ?
C15 C44 1.466(10) . ?
C16 N4 1.420(11) . ?
C16 C17 1.422(13) . ?
C17 C18 1.319(13) . ?
C18 C19 1.417(13) . ?
C19 N4 1.353(10) . ?
C19 C20 1.394(12) . ?
C20 C21 1.390(11) . ?
C21 C21 1.470(16) 2_666 ?
N1 Ni1 1.906(6) . ?
N2 Ni1 1.941(7) . ?
N3 Ni1 1.926(7) . ?
N4 Ni1 1.979(7) . ?
C22 C23 1.3900 . ?
C22 C27 1.3900 . ?
C23 C24 1.3900 . ?
C23 C28 1.454(19) . ?
C24 C25 1.3900 . ?
C25 C26 1.3900 . ?
C25 C29 1.484(16) . ?
C26 C27 1.3900 . ?
C27 C30 1.498(18) . ?
C31 C32 1.3900 . ?
C31 C36 1.3900 . ?
C32 C33 1.3900 . ?
C33 C34 1.3900 . ?
C33 C37 1.589(17) . ?
C34 C35 1.3900 . ?
C35 C36 1.3900 . ?
C35 C56 1.570(16) . ?
C37 C38 1.528(7) . ?
C37 C39 1.529(7) . ?
C37 C53 1.532(7) . ?
C44 C45 1.3900 . ?
C44 C49 1.3900 . ?
C45 C46 1.3900 . ?
C45 C50 1.484(16) . ?
C46 C47 1.3900 . ?
C47 C48 1.3900 . ?
C47 C51 1.483(14) . ?
C48 C49 1.3900 . ?
C49 C52 1.525(16) . ?
C58 C56 1.534(7) . ?
C55 C56 1.538(7) . ?
C56 C57 1.537(7) . ?
Sb1 Cl6 2.215(8) . ?
Sb1 Cl5 2.305(6) . ?
Sb1 Cl2 2.318(5) . ?
Sb1 Cl1 2.352(8) . ?
Sb1 Cl3 2.351(8) . ?
Sb1 Cl4 2.362(7) . ?
Sb2 Cl12 2.24(2) 2_565 ?
Sb2 Cl12 2.24(2) . ?
Sb2 Cl13 2.33(3) 2_565 ?
Sb2 Cl13 2.33(3) . ?
Sb2 Cl11 2.337(11) . ?
Sb2 Cl11 2.337(11) 2_565 ?
Cl7 C60 1.77(2) . ?
Cl8 C59 1.85(3) . ?
Cl9 C59 1.72(2) . ?
Cl10 C60 1.88(3) . ?
C59 C60 1.38(3) . ?
Cl18 C63 1.780(10) . ?
Cl19 C64 1.785(10) . ?
Cl20 C64 1.779(10) . ?
Cl21 C63 1.785(10) . ?
C63 C64 1.561(10) . ?
Sb3 Cl24 2.17(2) 2_766 ?
Sb3 Cl27 2.28(2) 2_766 ?
Sb3 Cl25 2.311(8) . ?
Sb3 Cl24 2.311(8) . ?
Sb3 Cl23 2.319(8) . ?
Sb3 Cl26 2.323(8) . ?
Sb3 Cl22 2.330(8) . ?
Sb3 Cl27 2.330(8) . ?
Sb3 Sb3 3.065(15) 2_766 ?
Cl24 Cl27 0.70(3) 2_766 ?
Cl28 C65 1.787(10) . ?
Cl29 C66 1.782(10) . ?
Cl30 C65 1.787(10) . ?
C65 C66 1.561(10) . ?
Cl31 C66 1.783(10) . ?

loop_
_geom_angle_atom_site_label_1
_geom_angle_atom_site_label_2
_geom_angle_atom_site_label_3
_geom_angle
_geom_angle_site_symmetry_1
_geom_angle_site_symmetry_3
_geom_angle_publ_flag
N1 C1 C20 133.1(7) . . ?
N1 C1 C2 113.6(7) . . ?
C20 C1 C2 113.3(7) . . ?
C3 C2 C21 150.6(8) . 2_666 ?
C3 C2 C1 105.1(7) . . ?
C21 C2 C1 104.2(7) 2_666 . ?
C2 C3 C4 107.5(7) . . ?
C5 C4 C3 127.6(8) . . ?
C5 C4 N1 121.4(8) . . ?
C3 C4 N1 110.8(7) . . ?
C4 C5 C6 121.9(9) . . ?
C4 C5 C22 119.2(8) . . ?
C6 C5 C22 118.9(8) . . ?
C5 C6 N2 128.1(9) . . ?
C5 C6 C7 121.4(9) . . ?
N2 C6 C7 110.5(8) . . ?
C8 C7 C6 107.2(10) . . ?
C7 C8 C9 105.9(9) . . ?
N2 C9 C10 126.3(9) . . ?
N2 C9 C8 110.6(9) . . ?
C10 C9 C8 123.1(9) . . ?
C11 C10 C9 122.6(9) . . ?
C11 C10 C31 119.5(8) . . ?
C9 C10 C31 117.9(9) . . ?
C10 C11 N3 126.0(8) . . ?
C10 C11 C12 123.8(8) . . ?
N3 C11 C12 110.2(8) . . ?
C13 C12 C11 105.8(8) . . ?
C12 C13 C14 108.6(9) . . ?
N3 C14 C15 128.0(8) . . ?
N3 C14 C13 109.3(8) . . ?
C15 C14 C13 122.6(9) . . ?
C16 C15 C14 122.7(9) . . ?
C16 C15 C44 116.7(8) . . ?
C14 C15 C44 120.5(8) . . ?
C15 C16 N4 125.2(8) . . ?
C15 C16 C17 125.2(9) . . ?
N4 C16 C17 109.6(7) . . ?
C18 C17 C16 108.3(8) . . ?
C17 C18 C19 106.2(8) . . ?
N4 C19 C20 119.9(7) . . ?
N4 C19 C18 113.4(7) . . ?
C20 C19 C18 126.8(7) . . ?
C1 C20 C21 105.7(7) . . ?
C1 C20 C19 121.3(7) . . ?
C21 C20 C19 133.1(8) . . ?
C20 C21 C2 143.2(8) . 2_666 ?
C20 C21 C21 109.1(8) . 2_666 ?
C2 C21 C21 107.7(8) 2_666 2_666 ?
C1 N1 C4 102.9(6) . . ?
C1 N1 Ni1 124.0(5) . . ?
C4 N1 Ni1 133.0(5) . . ?
C9 N2 C6 105.5(8) . . ?
C9 N2 Ni1 126.5(7) . . ?
C6 N2 Ni1 127.7(6) . . ?
C14 N3 C11 106.1(7) . . ?
C14 N3 Ni1 127.5(6) . . ?
C11 N3 Ni1 126.3(6) . . ?
C19 N4 C16 102.4(7) . . ?
C19 N4 Ni1 131.7(6) . . ?
C16 N4 Ni1 125.9(5) . . ?
N1 Ni1 N3 179.4(3) . . ?
N1 Ni1 N2 87.8(3) . . ?
N3 Ni1 N2 91.8(3) . . ?
N1 Ni1 N4 90.0(3) . . ?
N3 Ni1 N4 90.3(3) . . ?
N2 Ni1 N4 177.7(3) . . ?
C23 C22 C27 120.0 . . ?
C23 C22 C5 118.4(6) . . ?
C27 C22 C5 121.4(6) . . ?
C22 C23 C24 120.0 . . ?
C22 C23 C28 123.9(8) . . ?
C24 C23 C28 116.1(8) . . ?
C23 C24 C25 120.0 . . ?
C26 C25 C24 120.0 . . ?
C26 C25 C29 122.2(10) . . ?
C24 C25 C29 117.5(10) . . ?
C27 C26 C25 120.0 . . ?
C26 C27 C22 120.0 . . ?
C26 C27 C30 120.5(7) . . ?
C22 C27 C30 119.4(7) . . ?
C32 C31 C36 120.0 . . ?
C32 C31 C10 122.5(6) . . ?
C36 C31 C10 117.3(6) . . ?
C33 C32 C31 120.0 . . ?
C32 C33 C34 120.0 . . ?
C32 C33 C37 118.3(6) . . ?
C34 C33 C37 119.8(6) . . ?
C35 C34 C33 120.0 . . ?
C34 C35 C36 120.0 . . ?
C34 C35 C56 122.6(6) . . ?
C36 C35 C56 117.4(6) . . ?
C35 C36 C31 120.0 . . ?
C38 C37 C39 109.1(9) . . ?
C38 C37 C53 108.9(9) . . ?
C39 C37 C53 108.4(9) . . ?
C38 C37 C33 99.1(11) . . ?
C39 C37 C33 116.6(12) . . ?
C53 C37 C33 114.2(12) . . ?
C45 C44 C49 120.0 . . ?
C45 C44 C15 121.8(6) . . ?
C49 C44 C15 118.2(6) . . ?
C44 C45 C46 120.0 . . ?
C44 C45 C50 120.2(6) . . ?
C46 C45 C50 119.7(6) . . ?
C47 C46 C45 120.0 . . ?
C46 C47 C48 120.0 . . ?
C46 C47 C51 117.3(9) . . ?
C48 C47 C51 122.7(9) . . ?
C49 C48 C47 120.0 . . ?
C48 C49 C44 120.0 . . ?
C48 C49 C52 119.3(7) . . ?
C44 C49 C52 120.7(7) . . ?
C58 C56 C57 109.6(8) . . ?
C58 C56 C55 109.4(8) . . ?
C57 C56 C55 108.9(8) . . ?
C58 C56 C35 110.5(11) . . ?
C57 C56 C35 105.9(12) . . ?
C55 C56 C35 112.5(11) . . ?
Cl6 Sb1 Cl5 93.1(3) . . ?
Cl6 Sb1 Cl2 177.3(3) . . ?
Cl5 Sb1 Cl2 86.5(3) . . ?
Cl6 Sb1 Cl1 89.2(3) . . ?
Cl5 Sb1 Cl1 90.0(3) . . ?
Cl2 Sb1 Cl1 93.4(3) . . ?
Cl6 Sb1 Cl3 90.8(3) . . ?
Cl5 Sb1 Cl3 176.0(3) . . ?
Cl2 Sb1 Cl3 89.5(3) . . ?
Cl1 Sb1 Cl3 89.9(3) . . ?
Cl6 Sb1 Cl4 89.5(3) . . ?
Cl5 Sb1 Cl4 87.3(3) . . ?
Cl2 Sb1 Cl4 87.8(3) . . ?
Cl1 Sb1 Cl4 176.9(3) . . ?
Cl3 Sb1 Cl4 93.0(3) . . ?
Cl12 Sb2 Cl12 180.0(3) 2_565 . ?
Cl12 Sb2 Cl13 68.2(9) 2_565 . ?
Cl12 Sb2 Cl13 111.8(9) . . ?
Cl13 Sb2 Cl13 180.0 2_565 . ?
Cl12 Sb2 Cl11 84.4(6) 2_565 . ?
Cl12 Sb2 Cl11 95.6(6) . . ?
Cl13 Sb2 Cl11 85.2(7) 2_565 . ?
Cl13 Sb2 Cl11 94.9(7) . . ?
C60 C59 Cl9 109.9(19) . . ?
C60 C59 Cl8 113.2(18) . . ?
Cl9 C59 Cl8 105.8(12) . . ?
C59 C60 Cl7 116.6(17) . . ?
C59 C60 Cl10 105.8(18) . . ?
Cl7 C60 Cl10 103.1(13) . . ?
C64 C63 Cl18 105(2) . . ?
C64 C63 Cl21 107.1(14) . . ?
Cl18 C63 Cl21 118.4(9) . . ?
C63 C64 Cl20 106.8(13) . . ?
C63 C64 Cl19 111(2) . . ?
Cl20 C64 Cl19 118.0(9) . . ?
Cl24 Sb3 Cl27 95.1(6) 2_766 2_766 ?
Cl24 Sb3 Cl25 162.2(7) 2_766 . ?
Cl27 Sb3 Cl25 83.8(6) 2_766 . ?
Cl24 Sb3 Cl24 93.7(6) 2_766 . ?
Cl27 Sb3 Cl24 17.6(7) 2_766 . ?
Cl25 Sb3 Cl24 90.5(3) . . ?
Cl24 Sb3 Cl23 106.9(7) 2_766 . ?
Cl27 Sb3 Cl23 106.7(7) 2_766 . ?
Cl25 Sb3 Cl23 90.3(3) . . ?
Cl24 Sb3 Cl23 90.4(3) . . ?
Cl24 Sb3 Cl26 72.6(7) 2_766 . ?
Cl27 Sb3 Cl26 74.0(7) 2_766 . ?
Cl25 Sb3 Cl26 90.2(3) . . ?
Cl24 Sb3 Cl26 90.2(3) . . ?
Cl23 Sb3 Cl26 179.2(4) . . ?
Cl24 Sb3 Cl22 85.8(6) 2_766 . ?
Cl27 Sb3 Cl22 162.4(7) 2_766 . ?
Cl25 Sb3 Cl22 90.0(3) . . ?
Cl24 Sb3 Cl22 179.4(4) . . ?
Cl23 Sb3 Cl22 89.8(3) . . ?
Cl26 Sb3 Cl22 89.6(3) . . ?
Cl24 Sb3 Cl27 17.5(7) 2_766 . ?
Cl27 Sb3 Cl27 96.6(5) 2_766 . ?
Cl25 Sb3 Cl27 179.5(4) . . ?
Cl24 Sb3 Cl27 90.0(3) . . ?
Cl23 Sb3 Cl27 89.8(3) . . ?
Cl26 Sb3 Cl27 89.7(3) . . ?
Cl22 Sb3 Cl27 89.5(3) . . ?
Cl27 Cl24 Sb3 78.6(19) 2_766 . ?
Sb3 Cl24 Sb3 86.3(6) 2_766 . ?
Cl24 Cl27 Sb3 68(2) 2_766 . ?
Sb3 Cl27 Sb3 83.4(5) 2_766 . ?
C66 C65 Cl28 100.3(14) . . ?
C66 C65 Cl30 118(3) . . ?
Cl28 C65 Cl30 117.8(9) . . ?
C65 C66 Cl29 104.3(13) . . ?
C65 C66 Cl31 128(3) . . ?
Cl29 C66 Cl31 119.6(10) . . ?

loop_
_geom_torsion_atom_site_label_1
_geom_torsion_atom_site_label_2
_geom_torsion_atom_site_label_3
_geom_torsion_atom_site_label_4
_geom_torsion
_geom_torsion_site_symmetry_1
_geom_torsion_site_symmetry_2
_geom_torsion_site_symmetry_3
_geom_torsion_site_symmetry_4
_geom_torsion_publ_flag
N1 C1 C2 C3 -2.3(10) . . . . ?
C20 C1 C2 C3 179.5(8) . . . . ?
N1 C1 C2 C21 -180.0(7) . . . 2_666 ?
C20 C1 C2 C21 1.8(10) . . . 2_666 ?
C21 C2 C3 C4 177.0(15) 2_666 . . . ?
C1 C2 C3 C4 1.5(9) . . . . ?
C2 C3 C4 C5 -175.9(9) . . . . ?
C2 C3 C4 N1 -0.4(10) . . . . ?
C3 C4 C5 C6 176.2(10) . . . . ?
N1 C4 C5 C6 1.2(15) . . . . ?
C3 C4 C5 C22 -3.5(15) . . . . ?
N1 C4 C5 C22 -178.5(8) . . . . ?
C4 C5 C6 N2 1.1(17) . . . . ?
C22 C5 C6 N2 -179.2(9) . . . . ?
C4 C5 C6 C7 -178.3(10) . . . . ?
C22 C5 C6 C7 1.4(15) . . . . ?
C5 C6 C7 C8 175.2(11) . . . . ?
N2 C6 C7 C8 -4.3(13) . . . . ?
C6 C7 C8 C9 4.5(12) . . . . ?
C7 C8 C9 N2 -3.4(12) . . . . ?
C7 C8 C9 C10 178.8(11) . . . . ?
N2 C9 C10 C11 4.1(18) . . . . ?
C8 C9 C10 C11 -178.4(10) . . . . ?
N2 C9 C10 C31 -176.9(9) . . . . ?
C8 C9 C10 C31 0.5(15) . . . . ?
C9 C10 C11 N3 -8.2(17) . . . . ?
C31 C10 C11 N3 172.8(9) . . . . ?
C9 C10 C11 C12 170.6(10) . . . . ?
C31 C10 C11 C12 -8.4(15) . . . . ?
C10 C11 C12 C13 178.3(10) . . . . ?
N3 C11 C12 C13 -2.7(12) . . . . ?
C11 C12 C13 C14 2.5(12) . . . . ?
C12 C13 C14 N3 -1.6(12) . . . . ?
C12 C13 C14 C15 -178.4(10) . . . . ?
N3 C14 C15 C16 1.6(17) . . . . ?
C13 C14 C15 C16 177.8(10) . . . . ?
N3 C14 C15 C44 -174.0(9) . . . . ?
C13 C14 C15 C44 2.3(15) . . . . ?
C14 C15 C16 N4 2.1(16) . . . . ?
C44 C15 C16 N4 177.8(8) . . . . ?
C14 C15 C16 C17 -178.3(10) . . . . ?
C44 C15 C16 C17 -2.6(15) . . . . ?
C15 C16 C17 C18 178.2(10) . . . . ?
N4 C16 C17 C18 -2.1(12) . . . . ?
C16 C17 C18 C19 2.9(11) . . . . ?
C17 C18 C19 N4 -2.9(11) . . . . ?
C17 C18 C19 C20 175.5(9) . . . . ?
N1 C1 C20 C21 -179.4(9) . . . . ?
C2 C1 C20 C21 -1.7(10) . . . . ?
N1 C1 C20 C19 0.4(15) . . . . ?
C2 C1 C20 C19 178.2(8) . . . . ?
N4 C19 C20 C1 -0.3(13) . . . . ?
C18 C19 C20 C1 -178.6(9) . . . . ?
N4 C19 C20 C21 179.5(9) . . . . ?
C18 C19 C20 C21 1.2(16) . . . . ?
C1 C20 C21 C2 -178.8(12) . . . 2_666 ?
C19 C20 C21 C2 1(2) . . . 2_666 ?
C1 C20 C21 C21 0.8(12) . . . 2_666 ?
C19 C20 C21 C21 -179.0(10) . . . 2_666 ?
C20 C1 N1 C4 179.7(9) . . . . ?
C2 C1 N1 C4 1.9(9) . . . . ?
C20 C1 N1 Ni1 -2.8(13) . . . . ?
C2 C1 N1 Ni1 179.4(6) . . . . ?
C5 C4 N1 C1 174.9(9) . . . . ?
C3 C4 N1 C1 -0.9(9) . . . . ?
C5 C4 N1 Ni1 -2.3(13) . . . . ?
C3 C4 N1 Ni1 -178.1(6) . . . . ?
C10 C9 N2 C6 178.5(11) . . . . ?
C8 C9 N2 C6 0.7(12) . . . . ?
C10 C9 N2 Ni1 3.3(16) . . . . ?
C8 C9 N2 Ni1 -174.4(7) . . . . ?
C5 C6 N2 C9 -177.4(11) . . . . ?
C7 C6 N2 C9 2.1(12) . . . . ?
C5 C6 N2 Ni1 -2.3(16) . . . . ?
C7 C6 N2 Ni1 177.1(7) . . . . ?
C15 C14 N3 C11 176.4(10) . . . . ?
C13 C14 N3 C11 -0.2(11) . . . . ?
C15 C14 N3 Ni1 -7.4(16) . . . . ?
C13 C14 N3 Ni1 176.0(7) . . . . ?
C10 C11 N3 C14 -179.3(10) . . . . ?
C12 C11 N3 C14 1.8(11) . . . . ?
C10 C11 N3 Ni1 4.5(15) . . . . ?
C12 C11 N3 Ni1 -174.5(7) . . . . ?
C20 C19 N4 C16 -177.0(8) . . . . ?
C18 C19 N4 C16 1.5(10) . . . . ?
C20 C19 N4 Ni1 2.8(13) . . . . ?
C18 C19 N4 Ni1 -178.7(7) . . . . ?
C15 C16 N4 C19 179.9(9) . . . . ?
C17 C16 N4 C19 0.3(10) . . . . ?
C15 C16 N4 Ni1 0.1(14) . . . . ?
C17 C16 N4 Ni1 -179.5(6) . . . . ?
C4 C5 C22 C23 92.6(10) . . . . ?
C6 C5 C22 C23 -87.1(10) . . . . ?
C4 C5 C22 C27 -92.0(10) . . . . ?
C6 C5 C22 C27 88.3(10) . . . . ?
C27 C22 C23 C24 0.0 . . . . ?
C5 C22 C23 C24 175.5(8) . . . . ?
C27 C22 C23 C28 176.5(10) . . . . ?
C5 C22 C23 C28 -8.0(11) . . . . ?
C22 C23 C24 C25 0.0 . . . . ?
C28 C23 C24 C25 -176.8(9) . . . . ?
C23 C24 C25 C26 0.0 . . . . ?
C23 C24 C25 C29 -174.0(11) . . . . ?
C24 C25 C26 C27 0.0 . . . . ?
C29 C25 C26 C27 173.7(12) . . . . ?
C25 C26 C27 C22 0.0 . . . . ?
C25 C26 C27 C30 176.4(10) . . . . ?
C23 C22 C27 C26 0.0 . . . . ?
C5 C22 C27 C26 -175.3(8) . . . . ?
C23 C22 C27 C30 -176.4(9) . . . . ?
C5 C22 C27 C30 8.3(10) . . . . ?
C11 C10 C31 C32 118.3(9) . . . . ?
C9 C10 C31 C32 -60.7(11) . . . . ?
C11 C10 C31 C36 -67.6(11) . . . . ?
C9 C10 C31 C36 113.5(9) . . . . ?
C36 C31 C32 C33 0.0 . . . . ?
C10 C31 C32 C33 174.0(8) . . . . ?
C31 C32 C33 C34 0.0 . . . . ?
C31 C32 C33 C37 -164.5(9) . . . . ?
C32 C33 C34 C35 0.0 . . . . ?
C37 C33 C34 C35 164.2(9) . . . . ?
C33 C34 C35 C36 0.0 . . . . ?
C33 C34 C35 C56 -176.6(9) . . . . ?
C34 C35 C36 C31 0.0 . . . . ?
C56 C35 C36 C31 176.8(8) . . . . ?
C32 C31 C36 C35 0.0 . . . . ?
C10 C31 C36 C35 -174.3(8) . . . . ?
C32 C33 C37 C38 -62.1(9) . . . . ?
C34 C33 C37 C38 133.4(7) . . . . ?
C32 C33 C37 C39 -178.9(7) . . . . ?
C34 C33 C37 C39 16.6(11) . . . . ?
C32 C33 C37 C53 53.4(10) . . . . ?
C34 C33 C37 C53 -111.1(9) . . . . ?
C16 C15 C44 C45 -87.3(10) . . . . ?
C14 C15 C44 C45 88.4(10) . . . . ?
C16 C15 C44 C49 91.5(9) . . . . ?
C14 C15 C44 C49 -92.8(10) . . . . ?
C49 C44 C45 C46 0.0 . . . . ?
C15 C44 C45 C46 178.8(8) . . . . ?
C49 C44 C45 C50 -178.5(9) . . . . ?
C15 C44 C45 C50 0.3(10) . . . . ?
C44 C45 C46 C47 0.0 . . . . ?
C50 C45 C46 C47 178.5(9) . . . . ?
C45 C46 C47 C48 0.0 . . . . ?
C45 C46 C47 C51 -177.7(10) . . . . ?
C46 C47 C48 C49 0.0 . . . . ?
C51 C47 C48 C49 177.6(11) . . . . ?
C47 C48 C49 C44 0.0 . . . . ?
C47 C48 C49 C52 -179.9(9) . . . . ?
C45 C44 C49 C48 0.0 . . . . ?
C15 C44 C49 C48 -178.8(7) . . . . ?
C45 C44 C49 C52 179.9(9) . . . . ?
C15 C44 C49 C52 1.1(10) . . . . ?
C34 C35 C56 C58 9.3(10) . . . . ?
C36 C35 C56 C58 -167.4(7) . . . . ?
C34 C35 C56 C57 -109.3(8) . . . . ?
C36 C35 C56 C57 74.0(8) . . . . ?
C34 C35 C56 C55 131.9(7) . . . . ?
C36 C35 C56 C55 -44.7(9) . . . . ?
Cl9 C59 C60 Cl7 70(2) . . . . ?
Cl8 C59 C60 Cl7 -48(2) . . . . ?
Cl9 C59 C60 Cl10 -175.9(12) . . . . ?
Cl8 C59 C60 Cl10 66.1(18) . . . . ?
Cl18 C63 C64 Cl20 65(2) . . . . ?
Cl21 C63 C64 Cl20 -168.1(10) . . . . ?
Cl18 C63 C64 Cl19 -64.8(14) . . . . ?
Cl21 C63 C64 Cl19 62(2) . . . . ?
Cl28 C65 C66 Cl29 175.4(16) . . . . ?
Cl30 C65 C66 Cl29 46(4) . . . . ?
Cl28 C65 C66 Cl31 27(5) . . . . ?
Cl30 C65 C66 Cl31 -102(3) . . . . ?

_refine_diff_density_max         3.098
_refine_diff_density_min         -1.877
_refine_diff_density_rms         0.291

_shelx_res_file                  
;
TITL ---
    KM201214.res
    created by SHELXL-2018/3 at 18:30:19 on 19-Dec-2020
REM  Yadorkari-X generated
CELL 0.71073 9.2156 20.0257 21.5606 114.6800 94.4690 98.7870
ZERR 2.0 0.0002 0.0006 0.0006 0.0030 0.0020 0.0020
LATT 1
REM  SPGR P-1 triclinic
SFAC C H N Sb Cl Ni
UNIT 112.1634 100 8 1.9982 24.316 2
L.S. 50
FMAP 2
PLAN -50
ACTA
CONF
LIST 4
MERG 2
OMIT -10.000000 52.000000

SADI 0.01 C37 C53 C37 C38 C37 C39
SADI 0.01 C38 C53 C53 C39 C39 C38
SADI 0.01 C56 C55 C56 C57 C56 C58
SADI 0.01 C55 C58 C58 C57 C57 C55
DFIX 1.54 0.01 C37 C53 C37 C38 C37 C39
DFIX 1.54 0.01 C56 C55 C56 C57 C56 C58
DFIX 1.56 0.01 C63 C64
DFIX 1.78 0.01 C63 Cl18 C63 Cl21 C64 Cl19 C64 Cl20
DANG 3.08 0.01 Cl18 Cl21 Cl19 Cl20
DFIX 2.32 0.01 Sb3 Cl22 Sb3 Cl23 Sb3 Cl24 Sb3 Cl25 Sb3 Cl26 Sb3 Cl27
SADI 0.01 Cl22 Cl23 Cl22 Cl25 Cl22 Cl26 Cl22 Cl27
SADI 0.01 Cl24 Cl23 Cl24 Cl25 Cl24 Cl26 Cl24 Cl27
SADI 0.01 Cl23 Cl22 Cl23 Cl25 Cl23 Cl27 Cl23 Cl24
SADI 0.01 Cl26 Cl27 Cl26 Cl22 Cl26 Cl25 Cl26 Cl24
DFIX 4.64 0.01 Cl25 Cl27
DFIX 1.56 0.01 C65 C66
DFIX 1.78 0.01 C65 Cl28 C65 Cl30 C66 Cl29 C66 Cl31
DANG 3.08 0.01 Cl28 Cl30 Cl29 Cl31
DFIX 4.21 0.01 Cl28 Cl29 Cl30 Cl31
DFIX 3.1 0.01 Cl28 Cl31 Cl29 Cl30
SIMU 0.01
ISOR 0.01
SADI 0.03 Sb1 Cl1 Sb1 Cl2 Sb1 Cl3 Sb1 Cl4 Sb1 Cl5 Sb1 Cl6
SUMP 1 0.001 1 2 0.5 3 1 4

WGHT    0.500000
FVAR       1.88257   0.50083   0.51275   0.24194
C1    1    0.456510    0.393185    0.415360    11.00000    0.06012    0.04114 =
         0.03853    0.01076    0.00791    0.01338
C2    1    0.481062    0.461891    0.408261    11.00000    0.06892    0.04518 =
         0.04001    0.01398    0.00059    0.01202
C3    1    0.474049    0.440759    0.339720    11.00000    0.06684    0.04829 =
         0.03825    0.01414    0.00873    0.01249
AFIX  43
H2    2    0.487696    0.472571    0.318309    11.00000   -1.20000
AFIX   0
C4    1    0.442724    0.362822    0.307029    11.00000    0.07160    0.05178 =
         0.04020    0.01795    0.00225    0.01504
C5    1    0.434096    0.317303    0.238142    11.00000    0.08618    0.05507 =
         0.04664    0.01971    0.00252    0.01645
C6    1    0.410515    0.240853    0.212847    11.00000    0.09319    0.05535 =
         0.05124    0.01485    0.00267    0.01691
C7    1    0.405611    0.193691    0.140625    11.00000    0.10191    0.06497 =
         0.05284    0.01659    0.00973    0.01557
AFIX  43
H3    2    0.410329    0.209285    0.105669    11.00000   -1.20000
AFIX   0
C8    1    0.393017    0.123312    0.133122    11.00000    0.10183    0.06012 =
         0.05661    0.01173    0.00894    0.01957
AFIX  43
H4    2    0.393634    0.080834    0.092764    11.00000   -1.20000
AFIX   0
C9    1    0.377913    0.126711    0.201990    11.00000    0.09310    0.05367 =
         0.05551    0.01205    0.00307    0.01717
C10   1    0.359363    0.063609    0.214764    11.00000    0.08984    0.05396 =
         0.05572    0.01785    0.00478    0.01188
C11   1    0.341976    0.067135    0.278406    11.00000    0.08944    0.04234 =
         0.05813    0.01412    0.00342    0.01480
C12   1    0.300922    0.001869    0.291124    11.00000    0.09283    0.04858 =
         0.06456    0.01680    0.00998    0.01463
AFIX  43
H5    2    0.279844   -0.048168    0.258700    11.00000   -1.20000
AFIX   0
C13   1    0.299543    0.028201    0.358785    11.00000    0.09480    0.05139 =
         0.06251    0.02433    0.00348    0.00708
AFIX  43
H6    2    0.280503   -0.000731    0.382702    11.00000   -1.20000
AFIX   0
C14   1    0.332527    0.109162    0.388883    11.00000    0.08160    0.04548 =
         0.05936    0.01965    0.00373    0.01364
C15   1    0.342675    0.152560    0.457740    11.00000    0.08419    0.04972 =
         0.05859    0.02465    0.00508    0.01413
C16   1    0.378585    0.228953    0.486479    11.00000    0.08665    0.04745 =
         0.05278    0.02015    0.00357    0.01334
C17   1    0.394558    0.277223    0.558261    11.00000    0.09287    0.05613 =
         0.05135    0.02628    0.00784    0.01431
AFIX  43
H7    2    0.379849    0.262078    0.593015    11.00000   -1.20000
AFIX   0
C18   1    0.433808    0.347150    0.567092    11.00000    0.08863    0.04770 =
         0.05055    0.01273    0.00664    0.01346
AFIX  43
H8    2    0.455979    0.390160    0.608882    11.00000   -1.20000
AFIX   0
C19   1    0.435409    0.343576    0.500111    11.00000    0.07129    0.04451 =
         0.04156    0.01295    0.00728    0.01074
C20   1    0.461037    0.404110    0.483459    11.00000    0.06745    0.04451 =
         0.04334    0.01314    0.00331    0.01507
C21   1    0.493309    0.481444    0.523039    11.00000    0.06569    0.04680 =
         0.04029    0.01551    0.00423    0.01296
N1    3    0.430250    0.332775    0.356117    11.00000    0.06566    0.04293 =
         0.03740    0.01357    0.00328    0.00981
N2    3    0.390014    0.197949    0.248902    11.00000    0.08677    0.04662 =
         0.04271    0.01328    0.00077    0.01584
N3    3    0.357796    0.131733    0.338786    11.00000    0.08680    0.04348 =
         0.04954    0.01405    0.00427    0.01556
N4    3    0.404792    0.272554    0.449248    11.00000    0.07179    0.04168 =
         0.04481    0.01597    0.00135    0.01105
NI1   6    0.395029    0.232901    0.347826    11.00000    0.08018    0.03481 =
         0.03676    0.00636    0.00053    0.01296
AFIX  66
C22   1    0.451392    0.351568    0.189483    11.00000    0.10292    0.06570 =
         0.05591    0.02559    0.00426    0.01862
C23   1    0.592332    0.367394    0.173876    11.00000    0.11641    0.07379 =
         0.06737    0.02933    0.02059    0.01858
C24   1    0.611108    0.394645    0.124749    11.00000    0.13167    0.09323 =
         0.08587    0.03637    0.02539    0.01244
AFIX  43
H9    2    0.705407    0.405234    0.114307    11.00000   -1.20000
AFIX  65
C25   1    0.488945    0.406069    0.091229    11.00000    0.13736    0.09470 =
         0.09159    0.04357    0.01060    0.01703
C26   1    0.348004    0.390243    0.106835    11.00000    0.12847    0.08625 =
         0.08345    0.04379    0.00050    0.02468
AFIX  43
H10   2    0.266269    0.397886    0.084407    11.00000   -1.20000
AFIX  65
C27   1    0.329225    0.362992    0.155962    11.00000    0.11694    0.07599 =
         0.07848    0.03517   -0.00088    0.01838
AFIX   0
C28   1    0.727322    0.361150    0.208881    11.00000    0.12043    0.10737 =
         0.09821    0.02105    0.05511    0.02584
AFIX  33
H16   2    0.811164    0.374793    0.189728    11.00000   -1.50000
H17   2    0.740002    0.394172    0.257298    11.00000   -1.50000
H18   2    0.719954    0.310360    0.202735    11.00000   -1.50000
AFIX   0
C29   1    0.513475    0.427896    0.034413    11.00000    0.16866    0.10483 =
         0.11020    0.05996    0.01478    0.01051
AFIX  33
H19   2    0.617819    0.436393    0.031990    11.00000   -1.50000
H20   2    0.460888    0.388362   -0.008614    11.00000   -1.50000
H21   2    0.477585    0.473049    0.043112    11.00000   -1.50000
AFIX   0
C30   1    0.179419    0.350043    0.176281    11.00000    0.12989    0.10390 =
         0.10195    0.05366   -0.02202    0.01642
AFIX  33
H22   2    0.186530    0.331292    0.210517    11.00000   -1.50000
H23   2    0.145398    0.396490    0.194971    11.00000   -1.50000
H24   2    0.110341    0.314051    0.136376    11.00000   -1.50000
AFIX  66
C31   1    0.356062   -0.009721    0.156492    11.00000    0.09874    0.05950 =
         0.07020    0.01746    0.00859    0.01799
C32   1    0.249562   -0.040046    0.097403    11.00000    0.10111    0.07087 =
         0.07367    0.01798    0.00851    0.02022
AFIX  43
H11   2    0.171457   -0.016250    0.095310    11.00000   -1.20000
AFIX  65
C33   1    0.259799   -0.105938    0.041441    11.00000    0.11076    0.08952 =
         0.09295    0.01992    0.01348    0.02178
C34   1    0.376535   -0.141505    0.044568    11.00000    0.11787    0.08178 =
         0.09131    0.01954    0.01433    0.03089
AFIX  43
H12   2    0.383384   -0.185591    0.007125    11.00000   -1.20000
AFIX  65
C35   1    0.483036   -0.111180    0.103657    11.00000    0.11995    0.08126 =
         0.07965    0.03751    0.01774    0.03493
C36   1    0.472801   -0.045288    0.159620    11.00000    0.10399    0.06714 =
         0.06531    0.02921    0.02105    0.02822
AFIX  43
H13   2    0.544057   -0.024999    0.199154    11.00000   -1.20000
AFIX   0
C37   1    0.163162   -0.127501   -0.031063    11.00000    0.12611    0.10980 =
         0.10550    0.02895    0.01450    0.03280
C38   1    0.008086   -0.135755   -0.011267    11.00000    0.14470    0.14014 =
         0.11744    0.04867    0.01182    0.01859
AFIX  33
H25   2   -0.000430   -0.089663    0.026285    11.00000   -1.50000
H26   2   -0.065265   -0.147126   -0.050310    11.00000   -1.50000
H27   2   -0.007501   -0.175661    0.002663    11.00000   -1.50000
AFIX   0
C39   1    0.175576   -0.201174   -0.090884    11.00000    0.15168    0.14549 =
         0.12361    0.02457    0.00724    0.04494
AFIX  33
H28   2    0.272843   -0.196353   -0.103579    11.00000   -1.50000
H29   2    0.159720   -0.240976   -0.076826    11.00000   -1.50000
H30   2    0.101957   -0.212441   -0.129799    11.00000   -1.50000
AFIX  66
C44   1    0.325446    0.118072    0.505526    11.00000    0.09736    0.05669 =
         0.06380    0.03405    0.00459    0.01396
C45   1    0.445615    0.101428    0.535362    11.00000    0.10194    0.06605 =
         0.07330    0.03897    0.00570    0.01166
C46   1    0.425040    0.070038    0.581432    11.00000    0.11363    0.07798 =
         0.08312    0.03871   -0.00665    0.01867
AFIX  43
H14   2    0.505441    0.058903    0.601394    11.00000   -1.20000
AFIX  65
C47   1    0.284296    0.055292    0.597667    11.00000    0.12111    0.08497 =
         0.07913    0.04746    0.00053    0.01925
C48   1    0.164126    0.071936    0.567832    11.00000    0.11151    0.08937 =
         0.08519    0.04441    0.01351    0.01334
AFIX  43
H15   2    0.069959    0.062070    0.578695    11.00000   -1.20000
AFIX  65
C49   1    0.184699    0.103325    0.521762    11.00000    0.10467    0.07276 =
         0.07418    0.04115    0.01076    0.01381
AFIX   0
C50   1    0.596759    0.118739    0.519546    11.00000    0.11953    0.09775 =
         0.10510    0.06238    0.00553    0.03324
AFIX  33
H31   2    0.666176    0.103769    0.544249    11.00000   -1.50000
H32   2    0.596628    0.091940    0.470788    11.00000   -1.50000
H33   2    0.625259    0.171706    0.533368    11.00000   -1.50000
AFIX   0
C51   1    0.270982    0.024555    0.649202    11.00000    0.15729    0.11278 =
         0.09256    0.06330    0.00669    0.01789
AFIX  33
H34   2    0.169175    0.016799    0.655986    11.00000   -1.50000
H35   2    0.303218   -0.022404    0.632744    11.00000   -1.50000
H36   2    0.331930    0.059365    0.692246    11.00000   -1.50000
AFIX   0
C52   1    0.051606    0.121332    0.489619    11.00000    0.12372    0.08748 =
         0.11008    0.05620    0.02383    0.01762
AFIX  33
H37   2    0.083314    0.142552    0.459177    11.00000   -1.50000
H38   2   -0.021962    0.076106    0.463941    11.00000   -1.50000
H39   2    0.009689    0.156674    0.525506    11.00000   -1.50000
AFIX   0
C58   1    0.634674   -0.207331    0.038267    11.00000    0.14748    0.13133 =
         0.11531    0.02472    0.02916    0.06786
AFIX  33
H40   2    0.651240   -0.185365    0.006809    11.00000   -1.50000
H41   2    0.716359   -0.230286    0.043025    11.00000   -1.50000
H42   2    0.544200   -0.244673    0.020676    11.00000   -1.50000
AFIX   0
C55   1    0.767945   -0.086791    0.137601    11.00000    0.15109    0.12292 =
         0.09148    0.03664    0.01481    0.03903
AFIX  33
H43   2    0.760223   -0.048444    0.181894    11.00000   -1.50000
H44   2    0.848849   -0.110181    0.142444    11.00000   -1.50000
H45   2    0.785715   -0.064740    0.106291    11.00000   -1.50000
AFIX   0
C56   1    0.622245   -0.146073    0.109047    11.00000    0.14090    0.10947 =
         0.09984    0.03680    0.01497    0.04209
C57   1    0.595717   -0.181100    0.159513    11.00000    0.15837    0.13653 =
         0.12338    0.05075    0.00784    0.04292
AFIX  33
H46   2    0.587966   -0.142702    0.203772    11.00000   -1.50000
H47   2    0.505228   -0.218431    0.141970    11.00000   -1.50000
H48   2    0.677387   -0.204045    0.164319    11.00000   -1.50000
AFIX   0
C53   1    0.184451   -0.065481   -0.055526    11.00000    0.16355    0.13963 =
         0.11482    0.05144    0.01276    0.02282
AFIX  33
H49   2    0.281702   -0.059893   -0.068088    11.00000   -1.50000
H50   2    0.110584   -0.078669   -0.094900    11.00000   -1.50000
H51   2    0.174403   -0.019024   -0.018916    11.00000   -1.50000
PART 1
AFIX   0
SB1   4    0.887409    0.221097    0.339274    21.00000    0.08823    0.13026 =
         0.11809    0.07953    0.01229    0.02516
CL1   5    0.777886    0.327099    0.373761    21.00000    0.12272    0.16752 =
         0.12421    0.08108    0.01972    0.06599
CL2   5    1.054261    0.265244    0.283250    21.00000    0.07720    0.16457 =
         0.11455    0.10166    0.01655    0.00097
CL3   5    1.061147    0.281626    0.441674    21.00000    0.09637    0.13160 =
         0.14408    0.07642   -0.01147    0.03065
CL4   5    0.985288    0.110745    0.300787    21.00000    0.10151    0.11804 =
         0.12615    0.08081    0.02712    0.04384
CL5   5    0.728197    0.165673    0.235437    21.00000    0.08701    0.11909 =
         0.08636    0.04888   -0.00019    0.02605
CL6   5    0.731541    0.173896    0.390857    21.00000    0.12441    0.13518 =
         0.11265    0.07788    0.01131    0.02857
PART 2
SB2   4    0.000000    0.500000    0.000000    30.50000    0.17809    0.14229 =
         0.07823    0.04299   -0.04633   -0.00410
CL11  5    0.222856    0.562472    0.076317    31.00000    0.17953    0.18574 =
         0.14803    0.03711   -0.04459    0.01289
CL12  5   -0.034812    0.402108    0.026011    31.00000    0.21789    0.24953 =
         0.23900    0.11744    0.01251    0.07335
CL13  5   -0.134784    0.589209    0.060097    31.00000    0.24925    0.28923 =
         0.27321    0.07079   -0.01119    0.02407
PART 1
CL7   5    1.635372    0.739819    0.279517    21.00000    0.15092    0.05428 =
         0.04498    0.02349    0.01251    0.00365
CL8   5    1.671611    0.577727    0.263409    21.00000    0.15517    0.06039 =
         0.05623    0.02174    0.03195    0.02894
CL9   5    1.372732    0.598448    0.263465    21.00000    0.10389    0.13001 =
         0.05146    0.03320   -0.00965   -0.00643
CL10  5    1.691952    0.640839    0.147353    21.00000    0.18023    0.10150 =
         0.06828    0.03807    0.02857    0.02041
C59   1    1.513996    0.592631    0.215286    21.00000    0.10229    0.08025 =
         0.06538    0.03489    0.01207    0.00858
C60   1    1.547255    0.656907    0.205875    21.00000    0.10799    0.08195 =
         0.06410    0.03369    0.01119    0.01527
CL18  5    0.311736   -0.197706    0.272424    31.00000    0.13114    0.12159 =
         0.17961    0.07528    0.02862    0.03648
CL19  5    0.000548   -0.141706    0.282550    31.00000    0.13935    0.13689 =
         0.16950    0.04513    0.04546    0.03962
CL20  5    0.119858   -0.198230    0.145361    31.00000    0.20733    0.12974 =
         0.12800    0.04855    0.00696    0.01943
CL21  5    0.039642   -0.299518    0.282304    31.00000    0.18560    0.17851 =
         0.18868    0.09446    0.03163    0.00625
C63   1    0.139396   -0.262304    0.232205    31.00000    0.16404    0.15431 =
         0.17014    0.06753    0.02339    0.02952
C64   1    0.038027   -0.218266    0.209358    31.00000    0.16329    0.15065 =
         0.16433    0.06078    0.02147    0.03189
PART 3
SB3   4    0.980495    0.457966    0.545056    41.00000    0.09830    0.21399 =
         0.17349    0.08140    0.01390    0.04743
CL22  5    1.138152    0.444925    0.627327    41.00000    0.17294    0.20560 =
         0.20156    0.07861    0.02576    0.03740
CL23  5    0.868109    0.535601    0.632259    41.00000    0.16132    0.23652 =
         0.21106    0.05293    0.00269    0.08690
CL24  5    0.826065    0.471617    0.463270    41.00000    0.16414    0.18197 =
         0.17942    0.07294    0.02319    0.04453
CL25  5    0.811139    0.354202    0.533809    41.00000    0.16217    0.21402 =
         0.19308    0.07694    0.02126    0.00016
CL26  5    1.096133    0.380925    0.458644    41.00000    0.13756    0.16979 =
         0.17300    0.03806    0.01974    0.01253
CL27  5    1.152909    0.562271    0.556934    41.00000    0.13576    0.15929 =
         0.15998    0.06258    0.01721    0.04122
PART 2
CL28  5    1.179556    0.481461    0.587857    31.00000    0.15140    0.17996 =
         0.18316    0.07143    0.02767    0.04054
CL29  5    0.763734    0.358317    0.581159    31.00000    0.16092    0.23095 =
         0.18074    0.07499    0.02344   -0.02426
CL30  5    0.866623    0.514378    0.581970    31.00000    0.15775    0.23971 =
         0.22119    0.04964    0.00551    0.06938
C65   1    0.983279    0.447068    0.563374    31.00000    0.15294    0.20448 =
         0.18665    0.07873    0.02158    0.03891
CL31  5    1.069296    0.392768    0.669266    31.00000    0.25704    0.25934 =
         0.24520    0.09113    0.02936    0.03300
C66   1    0.960087    0.390844    0.596342    31.00000    0.17509    0.20467 =
         0.19287    0.08217    0.02427    0.02825
PART 0

HKLF 4 1 1 0 0 0 1 0 0 0 1


REM  ---
REM wR2 = 0.5915, GooF = S = 1.104, Restrained GooF = 1.119 for all data
REM R1 = 0.1965 for 8266 Fo > 4sig(Fo) and 0.2397 for all 13791 data
REM 811 parameters refined using 1253 restraints

END

WGHT      0.2000      0.0000

REM Highest difference peak  3.098,  deepest hole -1.877,  1-sigma level  0.291
Q1    1   0.9836  0.4601  0.7024  11.00000  0.05    2.81
Q2    1  -0.0401  0.4900  0.0994  11.00000  0.05    1.85
Q3    1   1.5336  0.7386  0.2783  11.00000  0.05    1.77
Q4    1   0.4132  0.6233  0.1430  11.00000  0.05    1.54
Q5    1   0.9008  0.2775  0.3864  11.00000  0.05    1.53
Q6    1   0.8365  0.4861  0.6335  11.00000  0.05    1.46
Q7    1   0.9571  0.4084  0.5123  11.00000  0.05    1.43
Q8    1   0.8367  0.3220  0.5882  11.00000  0.05    1.36
Q9    1   0.4250  0.3939  0.1011  11.00000  0.05    1.27
Q10   1   1.1144  0.3653  0.5858  11.00000  0.05    1.27
Q11   1   0.2210  0.0702  0.5990  11.00000  0.05    1.27
Q12   1   0.2665  0.1150  0.5109  11.00000  0.05    1.24
Q13   1   0.5147  0.3522  0.1847  11.00000  0.05    1.22
Q14   1   1.0078  0.1729  0.3457  11.00000  0.05    1.20
Q15   1   0.7406  0.2106  0.2710  11.00000  0.05    1.15
Q16   1   0.0299 -0.2359  0.2466  11.00000  0.05    1.15
Q17   1   0.7991  0.3819  0.4238  11.00000  0.05    1.11
Q18   1   0.0512 -0.2332  0.3560  11.00000  0.05    1.11
Q19   1   0.2594 -0.2117  0.1766  11.00000  0.05    1.11
Q20   1   1.0846  0.3354  0.4901  11.00000  0.05    1.09
Q21   1   0.0181 -0.1601  0.2525  11.00000  0.05    1.04
Q22   1  -0.1386  0.5542  0.0870  11.00000  0.05    1.03
Q23   1   0.3508  0.0754  0.5913  11.00000  0.05    1.02
Q24   1   1.1326  0.4712  0.4620  11.00000  0.05    1.01
Q25   1   0.1478 -0.2424  0.2692  11.00000  0.05    1.00
Q26   1   0.2300 -0.2330  0.2627  11.00000  0.05    0.99
Q27   1   0.5467  0.3927  0.1089  11.00000  0.05    0.99
Q28   1   0.2680  0.3615  0.1666  11.00000  0.05    0.97
Q29   1   0.3878 -0.1418  0.0902  11.00000  0.05    0.90
Q30   1   0.3868  0.1060  0.5374  11.00000  0.05    0.89
Q31   1  -0.0490  0.6100  0.0310  11.00000  0.05    0.88
Q32   1   0.1942 -0.1848  0.3161  11.00000  0.05    0.87
Q33   1   0.5306 -0.1788  0.0962  11.00000  0.05    0.87
Q34   1   0.4363 -0.2572  0.0911  11.00000  0.05    0.82
Q35   1   0.1316 -0.2433  0.2032  11.00000  0.05    0.80
Q36   1   0.2905 -0.1482  0.0514  11.00000  0.05    0.79
Q37   1   0.1144 -0.1619 -0.0046  11.00000  0.05    0.77
Q38   1   0.5078  0.1144  0.5398  11.00000  0.05    0.76
Q39   1   0.0274 -0.2098  0.1673  11.00000  0.05    0.75
Q40   1   0.0444 -0.2068  0.0198  11.00000  0.05    0.75
Q41   1   0.1142  0.1055  0.5212  11.00000  0.05    0.75
Q42   1   0.8776  0.1627  0.2885  11.00000  0.05    0.73
Q43   1   0.0499 -0.1807  0.3115  11.00000  0.05    0.71
Q44   1  -0.0775 -0.2753  0.2707  11.00000  0.05    0.71
Q45   1  -0.0125 -0.2677  0.2874  11.00000  0.05    0.68
Q46   1   0.4656  0.1885  0.1436  11.00000  0.05    0.66
Q47   1   0.2435  0.0216  0.3660  11.00000  0.05    0.66
Q48   1   0.3207  0.2768  0.5619  11.00000  0.05    0.64
Q49   1   0.0108 -0.0766 -0.0103  11.00000  0.05    0.63
Q50   1   1.0059  0.5075  0.4913  11.00000  0.05    0.62
;
_shelx_res_checksum              79686

_shelx_hkl_file                  
;
   0   0  -2-12.1594 10.3641
   0   0  -2-7.63997 7.39918
   0   0  -3 12443.2 151.552
   0   0   3 12389.3 169.736
   0   0   3 12920.0 157.249
   0   0  -3 12485.6 154.308
   0   0  -3 12305.2 168.882
   0   0   3 11895.6 149.380
   0   0   4 4033.09 115.122
   0   0   4 4523.27 112.283
   0   0  -4 4356.81 111.098
   0   0  -4 3949.75 118.122
   0   0  -4 3965.63 102.146
   0   0  -5 6411.24 148.575
   0   0  -5 5786.27 135.005
   0   0  -5 6229.28 166.698
   0   0   5 6314.46 146.545
   0   0   5 5665.41 153.337
   0   0   6 3390.34 117.013
   0   0  -6 3908.55 120.103
   0   0   7 7307.17 179.571
   0   0  -7 6798.80 169.885
   0   0   8 13130.8 257.299
   0   0  -8 13130.2 249.574
   0   0  -8 12940.1 281.711
   0   0  -9 153.589 57.4047
   0   0   9 207.497 55.5185
   0   0  -9 91.7959 41.4071
   0   0 -10 9398.73 270.196
   0   0  10 9946.11 247.068
   0   0 -10 9553.36 236.053
   0   0 -11 6538.86 208.640
   0   0 -11 6254.36 230.931
   0   0  11 6948.94 213.399
   0   0  12 4065.88 173.170
   0   0 -12 4029.29 194.227
   0   0 -12 3760.05 167.902
   0   0  13 7416.50 243.047
   0   0 -13 7290.56 270.119
   0   0 -13 7192.75 237.197
   0   0 -14 7069.67 278.549
   0   0 -14 6857.69 243.226
   0   0  14 7429.27 250.484
   0   0  15 1485.04 127.559
   0   0 -15 1206.84 128.804
   0   0 -15 1204.93 115.841
   0   0 -16 7896.52 315.193
   0   0  16 8302.83 282.654
   0   0 -16 7287.03 267.232
   0   0 -17 121.930 62.9241
   0   0 -17-39.3341 64.0136
   0   0  17 167.936 67.2782
   0   0 -18 132.044 78.2851
   0   0 -18 67.6573 60.8029
   0   0  18 103.715 55.3886
   0   0 -19 240.759 91.2021
   0   0 -19 288.615 85.2901
   0   0  19 193.425 66.1578
   0   0 -20 2713.22 220.320
   0   0 -20 2580.98 197.463
   0   0 -21 21.5035 72.4270
   0   0 -21 64.2543 74.5627
   0   0 -22 65.0972 68.6640
   0   0 -23 522.211 117.270
   0   0 -24 57.5999 82.9104
   0   0 -25-73.7103 103.752
   0   0 -26 236.896 112.341
   0   1 -27-138.999 93.7304
   0   1 -26 25.3785 89.5150
   0   1 -25 70.0171 95.0862
   0   1 -24 1.83357 86.9463
   0   1 -23 239.035 92.5263
   0   1 -22 843.903 141.620
   0   1 -22 1267.36 152.212
   0   1 -21 1356.29 149.186
   0   1 -21 1279.13 165.231
   0   1 -20-17.9259 80.6352
   0   1 -20 189.009 77.7916
   0  -1  20 159.269 68.0528
   0  -1  19 1639.03 143.222
   0   1 -19 1501.71 142.273
   0   1 -19 1538.93 162.951
   0   1 -18 6905.31 315.370
   0  -1  18 7583.36 288.792
   0   1 -18 6730.80 272.878
   0   1 -17 78.7603 72.6708
   0   1 -17 98.4177 65.6443
   0  -1  17 96.3271 61.9805
   0   1 -16 3065.75 199.746
   0   1 -16 3284.74 181.204
   0  -1  16 3335.69 182.160
   0   1 -15-1.66020 46.1362
   0  -1  15-61.4552 49.3212
   0   1 -15 19.2456 52.8666
   0   1 -14 213.972 61.5207
   0   1 -14 230.263 58.1595
   0  -1  14 214.982 63.6693
   0   1 -13 385.455 79.2008
   0  -1  13 472.720 74.2830
   0   1 -13 473.737 71.1946
   0   1 -12 395.400 75.9278
   0   1 -12 389.728 67.5403
   0  -1  12 262.862 56.5878
   0   1 -11 9896.77 299.811
   0  -1  11 10683.4 267.847
   0   1 -11 10355.7 252.353
   0   1 -10 604.734 80.9581
   0  -1  10 931.316 87.0938
   0   1 -10 837.396 76.4980
   0   1  -9 1912.44 121.005
   0  -1   9 1553.87 97.3754
   0   1  -9 1727.65 96.5174
   0   1  -8 88159.4 708.167
   0  -1   8 87306.8 636.234
   0   1  -8 90227.7 614.819
   0   1  -7 23.9417 35.2663
   0   1  -7 71.8749 29.4292
   0  -1   7 68.1466 30.1699
   0   1  -6 101362. 657.964
   0   1  -6 101921. 563.237
   0   1  -5 177041. 719.690
   0   1  -5 179371. 682.015
   0  -1   5 172135. 699.002
   0  -1   5 168762. 754.084
   0   1  -5 182475. 799.577
   0   1  -4 1278.79 59.7715
   0   1  -4 1545.78 63.5922
   0   1  -4 1594.73 72.1131
   0  -1   4 1446.32 63.6347
   0  -1   4 1295.82 60.6289
   0  -1   4 1644.41 70.3185
   0  -1   3 3107.49 74.3482
   0   1  -3 2967.82 70.7703
   0  -1   3 3010.72 70.7169
   0  -1   3 2916.19 76.3387
   0   1  -3 3281.93 69.8098
   0   1  -3 3129.63 78.7432
   0   1  -2 1.90404 4.83473
   0  -1   2-6.86081 5.95640
   0  -1   2-6.00709 6.16570
   0   1  -2-17.8123 9.34955
   0  -1   2-17.4490 10.7927
   0   1  -2-6.16208 5.53278
   0   1   1-11.0726 7.67347
   0  -1  -1-6.46515 4.88738
   0   1   2 20434.1 183.303
   0  -1  -2 20799.4 204.901
   0   1   2 20222.5 182.938
   0  -1  -2 21169.8 191.128
   0   1   2 21451.3 210.138
   0  -1  -2 21031.0 183.296
   0   1   3 2839.15 84.7499
   0  -1  -3 2617.69 82.9865
   0  -1  -3 2869.63 85.1839
   0   1   3 2624.61 82.5178
   0  -1  -3 2507.61 90.8518
   0   1   3 2535.29 89.6665
   0   1   4 19315.6 235.653
   0  -1  -4 20255.8 248.192
   0  -1  -4 20501.0 240.230
   0  -1  -4 20416.1 271.126
   0   1   4 20377.8 274.223
   0   1   5 37225.0 362.575
   0  -1  -5 37759.4 359.095
   0  -1  -5 38589.5 406.734
   0  -1  -5 36604.0 373.308
   0   1   6 9077.13 191.307
   0  -1  -6 9084.83 215.595
   0  -1  -7 20109.8 299.700
   0  -1  -7 19876.0 338.269
   0   1   7 19834.8 300.825
   0  -1  -8 63551.4 563.357
   0   1   8 66164.9 583.697
   0  -1  -8 64050.2 640.720
   0   1   9 10055.1 243.057
   0  -1  -9 9852.09 238.364
   0  -1  -9 9942.60 269.075
   0   1  10 5172.08 183.522
   0  -1 -10 5103.70 182.016
   0  -1 -10 5238.24 209.904
   0  -1 -11 131.981 50.4972
   0   1  11 303.188 59.4192
   0  -1 -11 156.635 54.7947
   0  -1 -12 8669.72 256.489
   0   1  12 8880.48 257.063
   0  -1 -12 8508.90 284.084
   0  -1 -13 392.919 82.0787
   0  -1 -13 361.171 71.9334
   0   1  13 462.362 79.3877
   0   1  14 337.988 73.7454
   0  -1 -14 241.901 66.3459
   0  -1 -14 371.118 71.3765
   0  -1 -15 2251.44 170.241
   0  -1 -15 2809.18 171.084
   0   1  15 2650.52 158.856
   0   1  16 108.556 55.6798
   0  -1 -16 78.9908 63.9015
   0   1  17 249.119 72.8891
   0  -1 -17 64.3623 74.7048
   0  -1 -17 98.0981 57.4511
   0   1  18 3368.06 196.148
   0  -1 -18 3133.26 205.730
   0  -1 -18 3013.76 217.604
   0  -1 -19-16.1206 70.5774
   0  -1 -19-11.0396 69.1009
   0  -1 -20 304.633 94.3612
   0  -1 -20 268.834 85.6107
   0  -1 -21 391.498 105.255
   0  -1 -21 250.075 99.1222
   0  -1 -22 40.7453 74.6694
   0  -1 -23-12.1267 81.8860
   0  -1 -24 86.5065 90.5585
   0  -1 -25 139.079 92.2961
   0   2 -27-118.412 93.1673
   0   2 -26-68.0426 81.7636
   0   2 -25 22.3221 81.7482
   0   2 -24 795.906 130.560
   0   2 -23 101.768 71.8219
   0   2 -23 120.751 90.1240
   0   2 -22 117.757 85.9204
   0   2 -22 78.0880 77.5597
   0   2 -21 8.79683 71.6744
   0   2 -21 162.950 80.2785
   0   2 -20 872.375 127.197
   0   2 -20 774.659 113.106
   0  -2  20 980.100 116.827
   0  -2  19 4149.26 221.327
   0   2 -19 3440.91 236.865
   0   2 -19 3805.25 214.635
   0   2 -18 209.522 73.8482
   0  -2  18 245.572 70.5316
   0   2 -18 204.557 79.7292
   0   2 -17 31.5214 52.4397
   0   2 -17 35.9773 59.1063
   0  -2  17-35.2398 50.7826
   0   2 -16 14275.3 418.329
   0   2 -16 14949.4 368.530
   0   2 -15 823.605 92.2099
   0  -2  15 935.829 100.591
   0   2 -15 772.108 104.528
   0  -2  14 5671.22 218.846
   0   2 -14 5011.96 196.952
   0   2 -14 5358.98 250.065
   0  -2  13 1060.33 100.205
   0   2 -13 892.350 103.193
   0   2 -13 966.499 90.5180
   0   2 -12 107.089 43.9649
   0  -2  12 147.446 47.1388
   0   2 -12 41.0800 49.5129
   0   2 -11 7559.04 207.927
   0  -2  11 7174.73 214.362
   0   2 -11 7764.12 247.997
   0   2 -10 30162.2 392.683
   0   2 -10 30126.7 459.946
   0  -2  10 29694.2 415.862
   0   2  -9 517.694 60.3334
   0  -2   9 563.114 69.0613
   0   2  -9 622.490 81.3488
   0   2  -8 1162.31 91.0469
   0  -2   8 1195.70 78.7593
   0   2  -8 1240.42 76.5891
   0   2  -7 893.093 76.1015
   0   2  -7 991.157 63.2957
   0  -2   7 1049.51 69.2727
   0   2  -6 2832.54 93.2773
   0  -2   6 2884.11 105.172
   0   2  -6 2685.75 111.944
   0   2  -5 34480.6 338.986
   0  -2   5 32919.8 329.560
   0   2  -5 34070.4 303.940
   0  -2   5 34487.3 313.329
   0   2  -5 35154.1 287.354
   0   2  -4 12687.7 156.932
   0   2  -4 11538.7 160.523
   0  -2   4 11763.2 174.695
   0   2  -4 12628.3 184.140
   0  -2   4 11340.4 159.514
   0  -2   4 11169.9 158.561
   0   2  -3 93153.8 408.122
   0  -2   3 97907.2 431.280
   0   2  -3 100490. 384.139
   0   2  -3 103718. 456.567
   0  -2   3 94730.2 409.091
   0  -2   3 90683.6 396.319
   0   2  -2 40650.7 224.703
   0  -2   2 39060.7 248.291
   0   2  -2 42624.3 232.327
   0   2  -2 42297.6 235.678
   0   2  -1-7.98871 7.45515
   0  -2   1-6.29779 7.33130
   0  -2   0 31126.3 215.711
   0   2   0 32251.7 203.980
   0   2   0 32458.6 204.212
   0  -2  -1 2251.93 64.3659
   0  -2  -1 2006.61 63.6986
   0   2   1 2303.85 63.5087
   0   2   1 2205.95 61.5253
   0  -2  -1 2297.91 61.1421
   0   2   1 1979.85 59.6785
   0   2   2 334082. 868.380
   0  -2  -2 343091. 871.539
   0   2   2 327100. 836.316
   0   2   2 341963. 852.616
   0  -2  -2 330584. 801.834
   0  -2  -2 334350. 899.870
   0   2   3 27470.2 279.858
   0  -2  -3 26408.0 279.614
   0   2   3 27731.5 313.793
   0  -2  -3 27144.6 257.876
   0  -2  -3 27300.7 277.083
   0  -2  -4 9295.39 175.159
   0  -2  -4 9713.14 190.771
   0  -2  -4 9619.85 202.337
   0  -2  -5 2236.67 96.8424
   0  -2  -5 2064.01 102.093
   0   2   5 2317.47 96.6539
   0  -2  -6 14612.7 253.338
   0  -2  -6 15010.5 284.657
   0   2   6 14045.4 246.676
   0  -2  -7 33215.8 395.760
   0   2   7 34230.5 411.028
   0  -2  -7 34835.8 466.958
   0  -2  -8 143.804 41.9116
   0   2   8 276.627 58.0612
   0  -2  -8 125.178 52.0151
   0  -2  -9 7078.82 233.892
   0  -2  -9 6297.59 198.983
   0   2   9 6412.21 198.819
   0  -2 -10 13843.1 337.220
   0   2  10 14173.0 301.738
   0  -2 -11 1852.67 140.714
   0  -2 -11 1772.97 124.142
   0  -2 -12 81.7051 53.0987
   0   2  12 6.08574 41.3768
   0  -2 -12 91.3822 52.7146
   0  -2 -13 12001.2 354.304
   0   2  13 12210.0 315.290
   0  -2 -13 11500.3 320.113
   0  -2 -14 497.391 86.2221
   0  -2 -14 470.859 90.8731
   0   2  14 315.545 73.1708
   0   2  15 177.657 61.4165
   0  -2 -15 186.245 76.5418
   0  -2 -15 235.590 69.3847
   0  -2 -16 1849.38 155.997
   0  -2 -16 1715.47 159.277
   0   2  16 1817.93 138.335
   0  -2 -17 265.794 89.0853
   0  -2 -17 219.061 81.6650
   0  -2 -18 198.609 95.5620
   0  -2 -18-29.3736 66.3989
   0  -2 -19 2170.72 200.392
   0  -2 -19 2127.31 183.691
   0  -2 -20 118.778 81.9244
   0  -2 -21-45.8290 82.8978
   0  -2 -22 272.387 105.740
   0  -2 -23-39.6421 86.3688
   0  -2 -24 24.9591 82.7072
   0  -2 -25-62.4545 94.5482
   0   3 -27 70.1542 86.9811
   0   3 -26 6.23838 80.7591
   0   3 -25 584.500 129.999
   0   3 -24 1014.12 148.594
   0   3 -23 317.226 108.433
   0   3 -23 320.817 99.0068
   0   3 -22 856.335 146.867
   0   3 -22 850.897 123.099
   0   3 -21 1838.03 188.522
   0   3 -21 1869.49 166.050
   0  -3  21 2110.36 174.148
   0   3 -20 21.9950 66.2215
   0   3 -20 169.424 85.3499
   0  -3  20 117.678 66.7747
   0   3 -19 1490.30 161.414
   0  -3  19 1852.25 152.255
   0   3 -19 1619.59 142.551
   0   3 -18 173.717 78.6928
   0   3 -18 240.340 71.4203
   0  -3  18 310.318 77.2739
   0   3 -17 34.5557 64.8975
   0   3 -17 156.528 68.1902
   0  -3  17 122.236 63.3326
   0   3 -16 148.912 69.9510
   0   3 -16 39.1680 49.1007
   0  -3  16 151.609 62.4566
   0   3 -15 13313.9 324.744
   0   3 -15 12445.0 373.756
   0  -3  15 13668.7 344.470
   0  -3  14 8654.05 265.985
   0   3 -14 8237.77 246.751
   0   3 -13 2321.64 126.497
   0  -3  13 2435.87 138.953
   0   3 -13 2036.94 143.660
   0  -3  12 5941.78 206.243
   0   3 -12 5444.11 182.593
   0   3 -12 5627.38 222.788
   0  -3  11 19000.6 348.274
   0   3 -11 18177.3 311.288
   0   3 -11 17981.4 377.823
   0   3 -10 443.267 62.2094
   0  -3  10 460.871 62.7704
   0   3 -10 525.707 77.9994
   0  -3   9 66103.4 576.123
   0   3  -9 65827.1 523.925
   0   3  -9 66104.7 631.187
   0  -3   8 577.021 62.5236
   0   3  -8 740.010 70.4874
   0   3  -8 665.582 55.1951
   0   3  -7 4320.86 145.108
   0  -3   7 4418.23 136.844
   0   3  -7 4371.32 121.309
   0   3  -6 2878.88 94.6606
   0  -3   6 2562.64 98.5811
   0   3  -6 3011.15 116.119
   0  -3   5 4652.07 120.044
   0  -3   5 4975.94 122.271
   0   3  -5 5233.76 137.775
   0   3  -5 5019.71 113.462
   0   3  -4 14173.4 172.209
   0   3  -4 12851.7 172.165
   0  -3   4 14098.4 182.078
   0   3  -4 13678.1 197.085
   0  -3   4 13621.8 181.832
   0  -3   4 13268.8 190.108
   0   3  -3 177594. 592.973
   0   3  -3 188602. 656.980
   0  -3   3 188209. 666.496
   0   3  -3 189496. 581.569
   0  -3   3 175877. 601.635
   0   3  -3 181086. 611.012
   0  -3   2 2553.95 72.9892
   0   3  -2 2630.15 74.4599
   0   3  -2 2426.41 71.2514
   0  -3   2 2651.35 72.2260
   0  -3   2 2391.05 68.6836
   0   3  -2 2326.05 67.8887
   0  -3   1 40737.1 272.363
   0   3  -1 40309.2 270.604
   0  -3   1 39180.3 262.219
   0   3  -1 41111.2 271.047
   0  -3   1 40629.4 283.035
   0   3  -1 40048.0 279.658
   0  -3   0 89417.9 441.620
   0   3   0 88990.6 425.944
   0  -3   0 90367.7 408.524
   0  -3   0 90730.0 430.396
   0   3   0 89534.8 416.833
   0   3   0 90037.1 421.993
   0   3   1 9561.97 148.816
   0  -3  -1 10209.2 159.313
   0   3   1 10313.4 156.545
   0  -3  -1 10168.6 149.578
   0   3   1 9412.90 150.789
   0  -3  -1 9613.42 159.641
   0  -3  -2 175708. 663.013
   0  -3  -2 179988. 750.053
   0  -3  -2 174455. 696.889
   0   3   2 178702. 702.092
   0   3   2 179302. 708.089
   0  -3  -3 7443.67 157.949
   0  -3  -3 7304.71 145.247
   0   3   3 7481.08 160.767
   0  -3  -4 14702.3 238.796
   0  -3  -4 14691.9 219.752
   0   3   4 15631.5 246.206
   0   3   5 12730.5 236.982
   0  -3  -5 13197.5 222.454
   0  -3  -5 12818.9 236.927
   0   3   6 1931.34 104.660
   0  -3  -6 2069.77 108.594
   0  -3  -6 2088.51 101.392
   0  -3  -7 2699.01 127.473
   0  -3  -7 2510.09 115.218
   0  -3  -8 40452.0 491.016
   0  -3  -9 1149.05 98.0247
   0  -3  -9 1282.35 114.956
   0  -3 -10 109.911 54.2476
   0  -3 -10 70.8377 51.7274
   0  -3 -11 11976.2 309.818
   0  -3 -11 12087.9 339.434
   0  -3 -12 44.9162 55.7704
   0  -3 -12-28.0541 45.8281
   0  -3 -13 14.1317 57.7183
   0  -3 -13 87.9510 59.1969
   0  -3 -14 131.450 58.1368
   0  -3 -14 130.416 61.9816
   0  -3 -15 545.478 82.8697
   0  -3 -15 563.948 103.655
   0  -3 -16 378.384 91.8567
   0  -3 -16 364.168 72.2306
   0  -3 -17 574.294 103.154
   0  -3 -17 556.064 86.9987
   0  -3 -18 8.85899 54.8640
   0  -3 -18-58.3660 68.0689
   0   3  18-63.4747 66.6731
   0  -3 -19 241.377 85.8268
   0   3  19 221.184 76.9828
   0   3  20 182.705 90.2581
   0  -3 -20 157.313 92.6472
   0  -3 -21 91.3551 83.1394
   0  -3 -22 294.982 97.1805
   0  -3 -23 204.970 103.145
   0  -3 -24 75.7019 96.0762
   0   4 -28 50.8126 94.5147
   0   4 -27-89.8279 99.7368
   0   4 -26-13.7115 74.7264
   0   4 -25 193.395 99.0342
   0   4 -24 140.581 77.4600
   0   4 -24 25.9565 82.5229
   0   4 -23 441.411 97.4449
   0   4 -23 349.217 100.490
   0   4 -22 194.226 88.4733
   0   4 -22 388.963 92.3582
   0  -4  21 270.691 82.1513
   0   4 -21 393.028 94.4089
   0   4 -20 3255.17 198.676
   0  -4  20 3275.04 204.727
   0   4 -20 2848.67 224.089
   0   4 -19 299.551 77.1184
   0   4 -19 227.289 91.5827
   0  -4  19 410.242 95.8248
   0   4 -18 262.315 87.1856
   0   4 -18 317.240 75.6382
   0  -4  18 355.650 76.8445
   0  -4  17 7881.97 280.764
   0   4 -17 7344.27 258.880
   0   4 -17 7355.12 302.750
   0   4 -16 1901.94 133.239
   0   4 -16 1833.99 150.333
   0  -4  16 1934.67 139.195
   0   4 -15 485.069 83.7186
   0   4 -15 436.335 68.8445
   0  -4  15 513.435 76.3372
   0   4 -14 17824.4 419.341
   0   4 -14 16937.0 340.035
   0  -4  13 7141.20 231.061
   0   4 -13 6662.72 206.648
   0   4 -13 6580.74 245.939
   0   4 -12 2265.96 145.818
   0  -4  12 2274.66 128.168
   0   4 -12 2005.05 112.929
   0   4 -11 46768.6 587.896
   0  -4  11 46999.9 539.787
   0   4 -11 47413.0 489.618
   0  -4  10 54508.4 556.827
   0   4 -10 52881.1 486.994
   0   4 -10 52626.7 598.039
   0  -4   9 12002.7 249.259
   0   4  -9 11097.7 261.139
   0   4  -9 11557.4 216.339
   0   4  -8 5967.15 175.954
   0  -4   8 5791.66 163.435
   0   4  -8 5767.12 148.939
   0   4  -7 32.0161 26.4087
   0   4  -7 35.3967 31.3389
   0  -4   7-18.0463 28.6657
   0   4  -6 4170.38 112.895
   0  -4   6 3802.11 120.292
   0   4  -6 4355.53 134.704
   0   4  -5 20209.8 265.804
   0   4  -5 20613.4 232.568
   0  -4   5 21234.9 260.632
   0   4  -4 350.089 46.9693
   0   4  -4 337.575 46.1767
   0  -4   4 342.399 42.5402
   0   4  -4 340.793 42.9119
   0  -4   3 21107.1 229.040
   0   4  -3 21927.4 243.662
   0  -4   3 22485.7 236.726
   0  -4   2 1504.75 73.4631
   0   4  -2 1405.35 75.5747
   0  -4   2 1291.83 74.1963
   0   4  -2 1633.48 75.1782
   0   4  -2 1266.30 69.0094
   0  -4   2 1348.06 73.6021
   0   4  -1 12922.7 179.771
   0  -4   1 13488.4 180.972
   0  -4   1 13417.1 188.224
   0   4  -1 13447.1 180.418
   0  -4   1 12580.3 186.973
   0   4  -1 13128.7 187.382
   0   4   0 19347.3 230.144
   0  -4   0 18567.8 235.450
   0  -4   0 18922.7 228.519
   0   4   0 19269.4 224.792
   0  -4   0 19138.4 218.145
   0  -4  -1 20810.7 253.952
   0   4   1 20326.1 247.212
   0  -4  -1 20478.5 234.427
   0  -4  -2 50607.9 416.576
   0  -4  -2 48819.8 380.790
   0   4   2 50329.8 409.631
   0  -4  -3 314573. 1110.49
   0  -4  -3 319004. 1037.27
   0  -4  -4 13027.4 240.679
   0  -4  -4 13569.7 225.134
   0  -4  -5 6976.46 170.953
   0  -4  -5 6876.50 188.017
   0   4   5 7153.97 188.672
   0  -4  -6 2478.33 110.196
   0  -4  -6 2356.52 120.733
   0   4   6 2400.89 118.808
   0   4   7 975.653 84.0121
   0  -4  -7 970.841 84.1924
   0  -4  -7 987.274 77.5312
   0  -4  -8 1553.00 100.293
   0   4   8 1420.40 106.090
   0  -4  -8 1401.41 103.330
   0  -4  -9 8424.03 249.849
   0  -4  -9 8841.36 231.970
   0   4   9 8513.73 247.757
   0  -4 -10 564.684 72.7735
   0  -4 -10 424.384 72.9957
   0   4  10 417.684 70.9789
   0  -4 -11 2831.29 161.929
   0   4  11 2681.24 154.239
   0  -4 -11 2897.65 145.674
   0   4  12 602.769 87.1202
   0  -4 -12 654.757 91.7098
   0  -4 -12 737.660 82.4617
   0  -4 -13 475.992 86.9762
   0  -4 -13 608.341 82.2368
   0   4  13 483.170 81.6997
   0   4  14 497.810 83.4502
   0  -4 -14 591.064 83.0047
   0  -4 -14 513.170 95.8273
   0  -4 -15 2530.09 180.186
   0   4  15 2284.94 169.220
   0   4  16 2369.58 174.492
   0  -4 -16 2443.34 157.978
   0  -4 -16 2237.07 177.249
   0  -4 -17 717.050 96.2912
   0   4  17 574.875 98.4572
   0  -4 -17 420.462 89.9947
   0  -4 -18 1125.22 138.833
   0   4  18 1201.37 142.187
   0  -4 -18 1296.22 126.474
   0   4  19 671.130 115.091
   0  -4 -19 862.503 135.964
   0   4  20 7.18892 66.6079
   0  -4 -20 63.4032 81.2526
   0  -4 -21 196.459 90.6577
   0  -4 -22 41.0238 79.9533
   0  -4 -23 14.4454 86.6849
   0  -4 -24 119.540 106.712
   0   5 -28 56.6583 84.1536
   0   5 -27 47.3106 81.6276
   0   5 -26 0.33034 79.1766
   0   5 -25 110.394 93.7857
   0   5 -25 236.970 96.6576
   0   5 -24-103.905 89.0284
   0   5 -24 146.261 71.7976
   0   5 -23 154.238 84.9349
   0   5 -23 219.710 84.7661
   0   5 -22 602.801 103.128
   0  -5  22 519.824 98.0515
   0   5 -22 617.457 128.386
   0   5 -21 111.185 67.4876
   0   5 -21 276.581 100.504
   0  -5  21 119.929 74.1079
   0   5 -20-85.0429 86.0073
   0  -5  20 99.0144 67.0180
   0   5 -20-41.0345 57.4118
   0   5 -19 323.006 86.9240
   0   5 -19 394.121 81.5221
   0  -5  19 504.321 93.9367
   0   5 -18 100.413 60.8282
   0   5 -18 166.362 59.3665
   0  -5  18 184.864 68.3178
   0   5 -17 3209.94 169.584
   0  -5  17 3550.84 190.745
   0   5 -17 2969.82 198.462
   0   5 -16 4257.55 187.819
   0  -5  16 4481.92 207.180
   0   5 -16 4027.52 221.828
   0  -5  15 7329.30 252.832
   0   5 -15 7311.13 231.187
   0  -5  14 8495.11 254.734
   0   5 -14 8527.79 238.671
   0   5 -14 8114.64 287.638
   0  -5  13 14202.1 321.716
   0   5 -13 13988.4 352.603
   0   5 -13 14099.6 289.492
   0   5 -12 17033.7 373.357
   0  -5  12 18150.4 356.346
   0   5 -12 17497.2 308.085
   0   5 -11 7338.51 237.140
   0   5 -11 7367.46 190.934
   0  -5  10 4843.53 170.038
   0   5 -10 4529.51 177.726
   0   5 -10 4639.57 145.643
   0   5  -9 1330.13 97.4939
   0   5  -9 1180.86 74.4907
   0  -5   9 1114.25 82.9852
   0  -5   8 2299.62 109.599
   0   5  -8 2577.42 101.806
   0   5  -8 2839.65 127.154
   0  -5   7 1007.99 74.3818
   0   5  -7 965.057 64.3630
   0   5  -7 1018.78 75.8914
   0   5  -6 406.077 41.9598
   0  -5   6 443.210 50.1807
   0   5  -6 440.197 51.8346
   0   5  -5 6885.83 143.537
   0   5  -5 6716.87 162.566
   0   5  -5 6933.67 163.096
   0  -5   5 6422.53 146.037
   0  -5   4 2227.04 86.0058
   0   5  -4 2323.10 95.6319
   0   5  -4 2264.66 94.1519
   0  -5   4 2303.22 87.5628
   0   5  -3 27992.6 292.521
   0  -5   3 28206.6 294.909
   0   5  -2 159836. 684.458
   0  -5   2 156933. 696.721
   0   5  -1 2347.28 86.0716
   0  -5   1 2666.79 91.2704
   0   5  -1 2428.12 92.1720
   0  -5   1 2617.26 98.5519
   0  -5   0 16163.5 235.164
   0   5   0 16825.7 235.843
   0  -5   0 16576.1 223.769
   0  -5  -1 86887.6 571.493
   0   5   1 86533.5 553.460
   0  -5  -1 84406.9 525.732
   0   5   2 13356.9 228.642
   0  -5  -2 13919.6 247.761
   0  -5  -2 13322.7 218.408
   0   5   3 1409.94 84.3763
   0  -5  -3 1396.51 87.1919
   0  -5  -3 1404.95 78.4475
   0  -5  -4 35676.0 426.244
   0  -5  -4 36690.4 393.813
   0   5   4 36786.1 418.816
   0  -5  -5 93.4950 42.3959
   0  -5  -5 56.4248 34.4319
   0   5   5 69.3245 40.5645
   0  -5  -6 562.744 62.6218
   0  -5  -6 612.717 70.1791
   0   5   6 687.296 77.1696
   0   5   7 8509.99 236.743
   0  -5  -7 8770.14 218.016
   0  -5  -7 8222.79 236.041
   0  -5  -8 10104.4 241.713
   0   5   8 10221.1 268.086
   0  -5  -8 9588.61 264.354
   0   5   9 2400.35 140.960
   0  -5  -9 2338.51 124.398
   0  -5  -9 2271.39 137.623
   0   5  10 18698.6 389.130
   0  -5 -10 19482.6 360.751
   0   5  11 682.592 87.1654
   0  -5 -11 703.332 92.6160
   0  -5 -11 717.225 82.6566
   0   5  12 564.197 86.1573
   0  -5 -12 705.639 85.7554
   0  -5 -12 646.965 95.8640
   0   5  13 11.3647 53.9297
   0  -5 -13-30.9482 54.7136
   0  -5 -13 82.6640 46.8864
   0  -5 -14 2017.87 163.048
   0  -5 -14 2145.83 142.360
   0   5  14 2063.12 155.329
   0  -5 -15 1185.94 132.688
   0  -5 -15 1372.27 122.012
   0   5  15 1456.53 136.514
   0  -5 -16 251.103 91.8973
   0   5  16 211.337 77.3273
   0  -5 -16 115.726 66.5749
   0  -5 -17 612.790 96.5712
   0   5  17 424.805 96.9705
   0  -5 -17 496.460 106.800
   0   5  18 879.953 123.549
   0  -5 -18 631.028 120.684
   0   5  19 81.9576 68.5552
   0  -5 -19 32.2948 70.4010
   0  -5 -20 73.0904 77.9175
   0  -5 -21 721.154 138.559
   0  -5 -22 124.334 99.3081
   0  -5 -23-8.00529 95.8101
   0   6 -29 79.3220 90.6224
   0   6 -28-29.2321 84.2970
   0   6 -27 9.02995 80.6155
   0   6 -26 34.4835 68.5754
   0   6 -25-11.4597 75.8336
   0   6 -25-20.1259 84.1689
   0   6 -24 92.1191 80.0798
   0   6 -24 336.678 95.4953
   0   6 -23 733.467 138.551
   0   6 -23 632.644 112.011
   0   6 -22 45.6478 66.8598
   0  -6  22-14.1565 69.2595
   0   6 -22 88.6805 79.4888
   0   6 -21 1030.80 123.218
   0  -6  21 1055.58 128.326
   0   6 -21 939.569 137.930
   0   6 -20-18.1022 65.6816
   0  -6  20-86.4236 64.6920
   0   6 -20 43.5016 59.5789
   0   6 -19 998.074 134.155
   0  -6  19 1255.99 130.655
   0   6 -19 1125.37 114.196
   0   6 -18 56.7268 64.7705
   0   6 -18-36.4076 56.4995
   0  -6  18 20.2532 59.0150
   0   6 -17 57.8524 60.7244
   0   6 -17 105.095 49.8617
   0  -6  16 1172.77 108.639
   0   6 -16 964.160 120.321
   0   6 -16 1160.07 102.988
   0   6 -15 264.377 72.1340
   0   6 -15 207.012 53.6042
   0  -6  15 319.634 71.0574
   0   6 -14 4746.97 176.043
   0  -6  14 4940.30 204.862
   0   6 -14 4393.81 209.612
   0  -6  13 33272.8 497.367
   0   6 -13 32269.0 428.872
   0   6 -12 5442.53 171.778
   0   6 -12 5318.46 209.324
   0  -6  12 5544.12 198.631
   0   6 -11 274.902 67.6310
   0   6 -11 288.543 49.4856
   0  -6  11 277.588 59.9200
   0   6 -10 119.743 39.8334
   0  -6  10 187.108 53.2971
   0   6 -10 96.9693 45.5574
   0   6  -9 2929.32 140.471
   0  -6   9 2579.16 126.053
   0   6  -9 2732.65 110.822
   0   6  -8 24048.2 301.337
   0   6  -8 24367.8 363.469
   0   6  -7 3116.02 109.329
   0  -6   7 3084.96 121.070
   0   6  -7 3028.00 126.638
   0   6  -6 17846.7 248.625
   0   6  -6 17940.7 283.811
   0  -6   5 31661.7 337.287
   0   6  -5 31534.7 363.365
   0  -6   4 2531.29 100.137
   0  -6   4 2359.22 94.2672
   0   6  -4 2715.78 107.211
   0  -6   3 11296.6 203.540
   0   6  -3 10968.1 205.797
   0  -6   2 83.5730 34.2087
   0  -6   2 130.121 37.5281
   0   6  -2 94.8764 37.4353
   0   6  -1 34113.3 358.769
   0  -6   1 32764.0 361.692
   0  -6   1 32368.7 337.030
   0  -6   0 20811.7 292.127
   0  -6   0 20420.8 271.998
   0   6   0 20722.5 285.946
   0   6   1 22.6929 27.8384
   0  -6  -1 89.6296 38.5601
   0  -6  -1 109.704 35.1997
   0   6   2 3291.72 126.114
   0  -6  -2 3416.88 119.517
   0  -6  -2 3292.61 131.283
   0  -6  -3 4464.69 143.042
   0   6   3 4854.52 155.822
   0  -6  -3 4709.11 162.598
   0   6   4 12533.2 259.157
   0  -6  -4 12854.1 271.413
   0  -6  -4 13408.6 251.494
   0  -6  -5 10804.4 261.108
   0   6   5 10355.9 244.805
   0  -6  -6 7566.37 229.017
   0  -6  -6 7912.01 208.251
   0   6   6 7998.40 226.374
   0   6   7 507.462 72.7875
   0  -6  -7 356.477 57.4112
   0  -6  -7 408.838 71.7983
   0   6   8 10668.9 286.328
   0  -6  -8 10626.5 290.259
   0  -6  -8 11652.1 271.526
   0   6   9 774.176 91.4036
   0  -6  -9 600.692 74.5003
   0  -6  -9 602.660 79.5451
   0  -6 -10 7551.53 233.458
   0   6  10 7538.74 259.167
   0  -6 -10 6711.27 253.094
   0   6  11 164.235 56.9557
   0  -6 -11 183.136 49.3994
   0  -6 -11 149.453 63.7805
   0  -6 -12 517.669 89.9959
   0   6  12 500.372 85.5610
   0  -6 -12 716.261 87.3202
   0   6  13 3690.07 205.948
   0  -6 -13 3767.64 184.883
   0  -6 -13 3509.88 209.952
   0  -6 -14 163.597 72.4608
   0  -6 -14 309.958 67.2575
   0   6  14 166.873 73.6248
   0  -6 -15 2171.49 150.891
   0  -6 -15 2048.15 176.863
   0   6  15 2354.00 177.552
   0  -6 -16 5939.94 248.456
   0  -6 -16 5397.79 284.267
   0   6  16 5848.14 279.519
   0  -6 -17-9.91088 57.0250
   0   6  17 32.0175 72.1880
   0  -6 -17-33.8841 74.6357
   0  -6 -18 363.750 108.235
   0   6  18 453.670 109.286
   0  -6 -19 126.275 78.6836
   0  -6 -20 131.960 92.1177
   0  -6 -21 17.7947 97.9391
   0  -6 -22 452.306 122.654
   0   7 -29 7.74280 86.0312
   0   7 -28-24.3695 80.3027
   0   7 -27 65.4130 79.4207
   0   7 -26 19.9854 70.1134
   0   7 -26-33.9473 110.138
   0   7 -25 111.064 82.8946
   0   7 -25 34.0903 72.9153
   0   7 -24 15.2679 92.4400
   0   7 -24-1.34427 65.7233
   0   7 -23-36.1434 67.8195
   0   7 -23 11.3993 76.8559
   0  -7  23 69.0254 66.8360
   0  -7  22 1437.57 155.571
   0   7 -22 1432.84 141.864
   0   7 -22 1037.21 141.252
   0   7 -21 2357.59 205.152
   0  -7  21 2599.05 191.153
   0   7 -21 2411.39 176.412
   0   7 -20 474.172 102.658
   0  -7  20 533.513 103.044
   0   7 -20 400.087 78.6387
   0  -7  19 18.9310 63.2463
   0   7 -19 117.777 78.8449
   0   7 -19 59.3035 56.4492
   0   7 -18-115.807 60.8646
   0   7 -18 74.7077 73.5723
   0  -7  18 28.0191 56.8348
   0   7 -17 472.575 88.6912
   0   7 -17 552.602 83.0320
   0  -7  17 435.547 83.8379
   0  -7  16 840.675 99.0046
   0   7 -16 960.464 91.8831
   0   7 -16 967.122 116.751
   0  -7  15 6400.90 240.591
   0   7 -15 5922.38 201.014
   0   7 -14 2385.12 125.094
   0  -7  14 2324.39 146.162
   0   7 -14 2120.94 147.654
   0  -7  13 612.993 76.8726
   0   7 -13 689.421 68.9343
   0   7 -13 722.446 89.0533
   0   7 -12 22479.7 422.967
   0   7 -12 23948.1 353.451
   0  -7  12 23930.1 406.453
   0  -7  11 3092.75 147.650
   0   7 -11 3034.19 159.941
   0   7 -11 3076.86 127.759
   0   7 -10 2082.89 101.412
   0   7 -10 2292.44 132.001
   0  -7  10 2094.44 119.943
   0  -7   9 54.5502 41.0810
   0   7  -9 17.8459 39.0428
   0   7  -9 80.4326 32.8814
   0   7  -8 211.201 54.9719
   0  -7   8 126.644 44.6666
   0   7  -8 154.399 43.1219
   0   7  -7 10421.8 204.169
   0   7  -7 10243.3 233.730
   0  -7   7 10347.6 225.720
   0  -7   6 10963.8 219.520
   0   7  -6 11745.8 211.595
   0   7  -6 11931.3 242.098
   0   7  -5 195.144 47.4129
   0  -7   5 203.877 40.4705
   0  -7   5 228.247 40.2478
   0  -7   4 16521.6 264.867
   0  -7   4 15738.7 255.515
   0  -7   3 3979.31 129.204
   0  -7   3 4366.25 140.390
   0   7  -3 4371.67 143.535
   0  -7   2 1781.36 93.6197
   0  -7   2 1567.76 81.5346
   0  -7   1 4022.04 139.086
   0  -7   1 4068.46 129.490
   0   7  -1 4219.08 137.998
   0   7   0 20045.2 306.463
   0  -7   0 19705.4 310.046
   0  -7   0 19618.2 287.747
   0  -7  -1 4436.58 142.091
   0   7   1 4754.46 153.249
   0  -7  -1 4590.59 155.998
   0  -7  -2 103.313 42.8148
   0   7   2 130.186 48.5307
   0  -7  -2 115.943 47.4434
   0  -7  -3 8589.99 207.678
   0  -7  -3 8666.21 230.708
   0   7   3 8469.64 217.318
   0  -7  -4 14212.3 275.405
   0   7   4 13554.6 282.595
   0  -7  -4 14118.9 309.035
   0   7   5 36361.7 475.342
   0  -7  -5 36666.7 448.186
   0  -7  -5 35144.5 489.972
   0  -7  -6 17698.0 322.284
   0  -7  -6 16407.7 347.772
   0   7   6 16482.5 331.891
   0   7   7 6636.28 220.031
   0  -7  -7 6572.14 230.950
   0  -7  -7 7119.95 212.778
   0   7   8 3147.62 161.825
   0  -7  -8 3270.09 153.128
   0  -7  -8 2943.75 166.322
   0  -7  -9 2436.39 139.164
   0  -7  -9 2342.41 155.784
   0   7   9 1991.24 135.591
   0   7  10 1010.82 106.998
   0  -7 -10 1082.73 98.8298
   0  -7 -10 1005.92 112.323
   0   7  11 86.5524 52.5922
   0  -7 -11 21.5637 56.5013
   0  -7 -11 88.6481 49.7920
   0  -7 -12 484.313 93.9274
   0  -7 -12 517.495 81.3812
   0   7  12 561.672 90.5719
   0   7  13 694.452 105.987
   0  -7 -13 554.507 108.486
   0  -7 -13 662.098 87.7896
   0   7  14 2166.82 167.009
   0  -7 -14 2339.07 157.187
   0  -7 -14 1905.21 173.084
   0   7  15 645.504 105.570
   0  -7 -15 546.805 88.8356
   0  -7 -15 493.025 109.593
   0  -7 -16 129.570 84.7104
   0  -7 -16 23.9437 53.2866
   0   7  16-84.9327 71.7005
   0  -7 -17 800.588 137.822
   0   7  17 712.198 114.407
   0  -7 -18 138.843 80.6320
   0  -7 -19-40.6317 81.1221
   0  -7 -20 216.181 101.721
   0  -7 -21 241.793 104.818
   0  -7 -22-25.9689 105.701
   0   8 -30-55.9583 85.9412
   0   8 -29 276.082 114.465
   0   8 -28 15.9669 76.2069
   0   8 -27 227.016 96.2125
   0   8 -26 45.4715 78.9295
   0   8 -26 228.845 119.340
   0   8 -25 118.027 81.9549
   0   8 -25 18.6532 88.5763
   0   8 -24 522.185 130.739
   0   8 -24 602.119 112.327
   0   8 -23 142.781 84.9517
   0   8 -23 66.6327 64.6475
   0  -8  23 109.297 77.6352
   0   8 -22 395.253 114.316
   0   8 -22 287.031 73.9562
   0  -8  22 422.068 98.8395
   0  -8  21 466.961 97.8981
   0   8 -21 437.864 83.7767
   0   8 -21 327.866 103.416
   0   8 -20 286.975 76.5486
   0   8 -20 220.971 85.9960
   0  -8  20 402.422 96.8265
   0   8 -19 61.6122 77.2635
   0  -8  19 100.415 63.7609
   0   8 -19-7.65155 52.3319
   0   8 -18 89.3109 65.8725
   0   8 -18 54.6703 51.6911
   0  -8  18 78.6337 65.2657
   0  -8  17 6298.64 258.325
   0   8 -17 6161.74 222.508
   0   8 -17 5733.62 267.237
   0  -8  16 1405.83 125.872
   0   8 -16 1267.76 102.855
   0  -8  15 732.560 89.3201
   0   8 -15 626.382 74.1744
   0   8 -15 569.784 86.8970
   0  -8  14 18165.9 390.635
   0   8 -14 17313.3 322.073
   0   8 -13 5648.31 182.780
   0   8 -13 5418.70 224.610
   0  -8  13 5653.61 211.293
   0   8 -12 7181.67 245.509
   0  -8  12 6873.92 222.117
   0   8 -12 7160.28 197.095
   0   8 -11 23893.6 343.954
   0   8 -11 23346.8 421.524
   0  -8  11 23259.4 395.519
   0   8 -10 8708.18 204.615
   0  -8  10 9200.73 240.915
   0   8 -10 8243.16 242.378
   0   8  -9 1456.94 88.1151
   0   8  -9 1383.84 101.898
   0  -8   9 1486.35 97.6480
   0  -8   8 1467.94 98.7388
   0   8  -8 1315.49 95.2039
   0   8  -8 1507.96 88.9652
   0  -8   7 210.509 45.8120
   0   8  -7 219.353 42.2119
   0   8  -7 192.115 52.0963
   0  -8   6 8919.98 206.565
   0   8  -6 9397.10 226.614
   0  -8   6 9260.08 207.864
   0  -8   5 8322.27 199.403
   0  -8   5 9347.69 214.547
   0   8  -5 8827.94 218.019
   0  -8   4 24678.0 350.998
   0   8  -4 23686.0 343.719
   0   8  -3 20642.7 320.245
   0  -8   3 20633.3 319.321
   0  -8   3 21073.1 307.246
   0   8  -2 15997.9 280.407
   0  -8   2 15964.8 283.968
   0   8  -1 36164.6 424.347
   0  -8   1 36280.8 409.520
   0  -8   1 36576.7 441.870
   0   8   0 30583.3 399.331
   0  -8   0 31240.9 387.357
   0  -8   0 31998.8 429.483
   0  -8  -1 15069.0 272.442
   0   8   1 15730.1 291.877
   0  -8  -1 15162.9 297.953
   0  -8  -2 392.626 68.1899
   0   8   2 359.054 56.1189
   0  -8  -2 353.857 55.2684
   0  -8  -3 9024.91 249.421
   0   8   3 8881.61 231.835
   0  -8  -3 9639.07 230.028
   0  -8  -4 13585.6 315.748
   0   8   4 13095.2 291.417
   0  -8  -4 14103.0 286.192
   0  -8  -5 15218.9 352.637
   0  -8  -5 15482.6 309.763
   0   8   5 14490.4 313.708
   0   8   6 36248.1 510.125
   0  -8  -6 37144.5 482.224
   0   8   7 247.790 58.1549
   0  -8  -7 182.136 61.6400
   0  -8  -7 171.532 50.2424
   0  -8  -8 573.656 75.2846
   0  -8  -8 576.993 87.6934
   0   8   8 555.737 77.4428
   0  -8  -9 1000.25 96.0433
   0   8   9 984.283 102.657
   0  -8  -9 879.768 106.678
   0   8  10 50.4442 51.1171
   0  -8 -10 42.5009 54.9617
   0  -8 -10 178.056 56.2056
   0   8  11 962.980 107.963
   0  -8 -11 982.347 99.7863
   0  -8 -11 915.598 121.240
   0   8  12 596.552 91.6302
   0  -8 -12 777.214 117.918
   0  -8 -12 616.279 85.1429
   0  -8 -13 646.430 91.5701
   0   8  13 715.948 102.184
   0  -8 -13 664.790 112.073
   0  -8 -14 77.2148 59.7414
   0  -8 -14-89.9070 74.4574
   0   8  14-85.7777 60.5631
   0  -8 -15 447.353 98.5134
   0  -8 -15 444.163 81.5221
   0   8  15 512.174 94.7721
   0   8  16 420.379 98.0908
   0  -8 -16 375.574 107.324
   0  -8 -17 143.247 72.0951
   0   8  17 66.9479 66.2331
   0  -8 -18 407.387 109.550
   0  -8 -19 73.9709 94.8342
   0  -8 -20 41.5869 113.139
   0  -8 -21 116.660 109.935
   0   9 -30 39.2083 85.4643
   0   9 -29-0.27468 77.8060
   0   9 -28 116.564 87.5894
   0   9 -27 52.3311 76.1425
   0   9 -27 74.5473 110.082
   0   9 -26-15.0263 70.9760
   0   9 -26 137.849 105.871
   0   9 -25 434.854 126.875
   0   9 -25 518.924 107.763
   0  -9  24 480.752 111.343
   0   9 -24 402.746 97.1593
   0   9 -23 427.461 92.6809
   0   9 -23 103.101 87.7319
   0  -9  23 255.187 92.6008
   0   9 -22 3890.23 214.604
   0   9 -22 3806.98 274.433
   0  -9  22 4367.16 259.391
   0   9 -21-1.63017 75.3381
   0  -9  21 38.9098 62.8701
   0   9 -21-27.4555 59.7730
   0   9 -20 2924.68 177.946
   0   9 -20 2868.23 219.553
   0  -9  20 3104.88 197.434
   0   9 -19 2872.88 167.039
   0   9 -19 2655.23 202.038
   0  -9  19 2994.94 193.837
   0  -9  18 84.6228 61.0649
   0   9 -18 55.1716 50.4591
   0   9 -18-51.7473 63.8615
   0  -9  17 210.921 70.3108
   0   9 -17 192.784 77.5767
   0   9 -17 131.794 50.7365
   0  -9  16 445.429 79.4261
   0   9 -16 574.257 96.8099
   0   9 -16 446.849 66.3225
   0   9 -15 174.023 69.0086
   0  -9  15 37.3571 45.8748
   0   9 -15 48.2358 42.2272
   0   9 -14 448.847 63.1157
   0  -9  14 560.622 79.5648
   0  -9  13 7159.42 240.013
   0   9 -13 7619.82 267.110
   0   9 -13 7801.60 213.873
   0   9 -12 6700.99 193.131
   0  -9  12 6729.89 229.142
   0   9 -12 6532.11 239.845
   0   9 -11 3181.99 164.951
   0   9 -11 3401.59 137.566
   0  -9  11 3512.71 161.061
   0  -9  10 9487.44 248.925
   0   9 -10 9641.71 266.691
   0   9 -10 9925.04 225.185
   0   9  -9 75.9500 40.2396
   0  -9   9 102.691 50.3034
   0   9  -9 34.5633 45.6400
   0   9  -8 182.393 43.8628
   0   9  -8 193.141 52.5551
   0  -9   8 243.235 50.9017
   0  -9   7 26997.2 381.060
   0   9  -7 26566.9 402.879
   0  -9   6 78030.6 638.117
   0  -9   6 75849.4 619.484
   0  -9   5 15972.3 287.634
   0   9  -5 16163.4 306.402
   0  -9   5 16711.6 306.149
   0  -9   4 10369.8 237.905
   0   9  -4 10579.6 243.962
   0  -9   4 10120.3 227.316
   0  -9   3 1200.95 88.7819
   0   9  -3 1237.35 89.5111
   0  -9   3 1030.79 78.3620
   0   9  -2 13048.6 268.712
   0  -9   2 11864.1 239.337
   0  -9   2 12757.9 272.376
   0  -9   1 922.535 75.8843
   0  -9   1 1031.27 87.8282
   0   9  -1 870.555 80.2818
   0  -9   0 11332.6 247.610
   0   9   0 11201.2 257.765
   0  -9   0 11627.5 276.314
   0   9   1 21076.7 356.165
   0  -9  -1 21159.1 373.455
   0   9   2 334.409 61.6665
   0  -9  -2 248.957 59.0675
   0  -9  -2 265.367 52.7653
   0  -9  -3 5801.62 187.574
   0   9   3 5469.41 192.630
   0  -9  -3 5596.20 210.617
   0  -9  -4 2903.39 158.423
   0   9   4 2809.86 144.648
   0  -9  -4 3040.34 141.360
   0   9   5 375.331 70.5775
   0  -9  -5 255.205 65.4329
   0  -9  -5 202.362 51.6120
   0  -9  -6 3708.73 163.214
   0  -9  -6 3595.12 187.818
   0   9   6 3553.36 169.845
   0  -9  -7 27901.0 531.377
   0  -9  -7 28504.1 457.249
   0   9   7 27692.8 474.296
   0  -9  -8 921.009 91.1915
   0  -9  -8 995.052 117.165
   0   9   8 1082.01 106.922
   0  -9  -9-40.2817 63.8280
   0  -9  -9-53.6074 42.0448
   0   9   9 68.5036 55.4432
   0  -9 -10 2828.56 159.739
   0  -9 -10 2928.18 198.174
   0   9  10 2895.60 172.683
   0   9  11 94.8006 57.8516
   0  -9 -11 31.1016 47.7855
   0  -9 -11 89.0277 70.8640
   0   9  12 20.2065 52.4515
   0  -9 -12 62.7456 46.7037
   0  -9 -12 29.6838 64.7152
   0   9  13 1776.91 151.831
   0  -9 -13 1778.54 137.950
   0  -9 -13 1620.89 171.743
   0  -9 -14 1343.07 129.103
   0  -9 -14 1098.75 145.219
   0   9  14 1154.70 133.731
   0  -9 -15-22.6598 57.9630
   0   9  15 11.7595 58.9234
   0  -9 -15-53.9513 69.0750
   0   9  16 380.137 95.5374
   0  -9 -16 419.010 115.557
   0  -9 -17-21.8362 97.5661
   0  -9 -18 782.705 149.520
   0  -9 -19 113.908 94.1577
   0  -9 -20 40.2234 96.9559
   0  10 -30 196.467 94.7269
   0  10 -29 18.5165 80.8870
   0  10 -28 221.818 88.5859
   0  10 -28 40.6622 112.672
   0  10 -27 239.302 122.874
   0  10 -27 257.721 106.377
   0  10 -26 113.313 93.5494
   0  10 -26 149.683 84.8187
   0  10 -25 147.215 90.3673
   0  10 -25 98.9220 71.4049
   0  10 -24 249.226 96.6416
   0 -10  24 179.188 86.4510
   0  10 -24 393.659 93.3326
   0  10 -23 158.303 91.9485
   0 -10  23 102.177 80.5642
   0  10 -23 13.8045 59.5897
   0  10 -22 96.5007 89.1914
   0 -10  22 102.960 76.6111
   0  10 -22 36.4457 58.2021
   0 -10  21 1747.38 163.786
   0  10 -21 1490.15 132.032
   0  10 -21 1608.54 178.085
   0  10 -20 2348.19 203.326
   0 -10  20 2722.54 196.837
   0  10 -20 2616.75 164.397
   0  10 -19 369.589 73.3558
   0 -10  19 211.149 74.8400
   0  10 -19 183.997 80.8916
   0 -10  18 270.116 80.0947
   0  10 -18 216.128 84.0654
   0  10 -18 249.896 57.8463
   0  10 -17-56.8747 67.5480
   0  10 -17 176.172 55.1900
   0 -10  17 24.1865 62.1714
   0  10 -16 351.642 83.8956
   0  10 -16 528.191 71.5362
   0 -10  16 569.928 92.3739
   0  10 -15 7447.66 284.918
   0  10 -15 7770.98 229.828
   0 -10  15 7843.45 269.992
   0 -10  14 10740.1 305.502
   0  10 -14 10970.0 262.248
   0  10 -14 10470.6 329.847
   0 -10  13 852.457 95.0368
   0  10 -13 873.428 99.7608
   0  10 -13 680.529 71.2914
   0  10 -12 3795.59 149.504
   0 -10  12 3703.68 171.190
   0  10 -12 3308.66 171.891
   0  10 -11 6791.92 238.584
   0  10 -11 7184.34 199.601
   0 -10  11 6869.94 223.633
   0 -10  10 10771.8 277.742
   0  10 -10 10988.9 248.493
   0  10 -10 9872.21 273.065
   0 -10   9 5906.71 199.407
   0  10  -9 6311.00 185.474
   0  10  -9 5702.38 205.374
   0  10  -8 242.526 56.8716
   0 -10   8 346.454 59.4016
   0  10  -8 327.100 55.6253
   0 -10   7 22028.5 350.598
   0 -10   7 22542.2 355.563
   0  10  -7 22681.8 385.115
   0 -10   6 1808.97 105.816
   0 -10   6 2143.92 116.463
   0  10  -6 1946.30 118.305
   0  10  -5 40694.8 496.887
   0 -10   5 41929.9 504.189
   0 -10   5 41155.3 481.311
   0  10  -4 21076.2 357.740
   0 -10   4 22378.4 376.843
   0 -10   4 21404.2 344.009
   0 -10   3 1102.33 84.1440
   0 -10   3 1061.23 89.1506
   0  10  -3 1013.38 85.7404
   0 -10   2 6134.95 186.282
   0  10  -2 6524.00 203.436
   0 -10   2 6561.26 208.647
   0 -10   1 13267.9 303.237
   0  10  -1 12818.5 285.651
   0 -10   1 12840.6 271.320
   0 -10   0 556.588 78.2975
   0  10   0 463.525 64.8360
   0 -10   0 492.914 64.9321
   0 -10  -1 118.125 44.4657
   0 -10  -1 155.361 52.0081
   0  10   1 114.022 47.6653
   0 -10  -2 28653.5 470.641
   0 -10  -2 29248.4 424.610
   0  10   2 28801.1 442.185
   0 -10  -3 1657.26 122.140
   0  10   3 1808.92 122.799
   0 -10  -3 1597.79 110.751
   0 -10  -4 62.1270 58.0976
   0 -10  -4 67.2644 43.1624
   0  10   4 141.045 56.0869
   0 -10  -5 5558.37 234.775
   0  10   5 5422.84 208.942
   0 -10  -5 5431.20 197.376
   0 -10  -6 5496.49 237.832
   0 -10  -6 4842.25 191.413
   0  10   6 5379.73 215.339
   0  10   7 58.1192 57.2679
   0 -10  -7 36.0951 52.1387
   0 -10  -7-50.0265 47.3795
   0  10   8 10458.6 311.295
   0 -10  -8 9771.60 336.687
   0 -10  -8 10401.8 292.495
   0  10   9 4363.51 210.427
   0 -10  -9 4107.19 229.805
   0 -10  -9 4416.17 198.436
   0 -10 -10 153.011 76.3421
   0  10  10 100.687 63.5345
   0 -10 -10 17.5008 52.5059
   0 -10 -11 161.291 83.0727
   0  10  11 63.8512 52.9645
   0 -10 -11 86.3091 51.2050
   0 -10 -12 635.647 114.773
   0  10  12 712.006 106.086
   0 -10 -12 616.761 93.6008
   0 -10 -13 1278.27 163.183
   0  10  13 1123.53 125.887
   0 -10 -13 1141.37 121.048
   0 -10 -14 50.1121 60.1944
   0 -10 -14 69.5054 82.0947
   0  10  14 51.1404 66.1899
   0  10  15 1244.36 140.985
   0 -10 -15 1142.53 161.138
   0 -10 -16 575.849 132.357
   0 -10 -17 166.351 99.1342
   0 -10 -18 881.649 168.213
   0 -10 -19 243.775 115.177
   0  11 -30 120.388 91.0800
   0  11 -29-21.1072 85.8349
   0  11 -28 199.990 89.7758
   0  11 -28 103.942 115.894
   0  11 -27-122.339 113.042
   0  11 -27 72.3135 81.0404
   0  11 -26 232.586 86.9775
   0  11 -26 50.2317 99.1918
   0  11 -25 107.450 95.0110
   0 -11  25 426.211 117.144
   0  11 -25 404.502 96.0895
   0  11 -24 155.579 96.0272
   0  11 -24 81.3183 70.6053
   0 -11  24 48.6575 83.1748
   0  11 -23 1509.44 183.486
   0  11 -23 1691.97 153.553
   0 -11  23 1381.94 157.085
   0 -11  22 634.255 111.614
   0  11 -22 615.943 134.951
   0  11 -22 674.501 99.6199
   0  11 -21 21.4654 51.1064
   0 -11  21 14.2803 62.5513
   0  11 -21 44.4784 72.7365
   0  11 -20 253.573 68.5042
   0 -11  20 260.913 86.5014
   0  11 -20 299.000 98.8903
   0  11 -19-44.7645 48.8841
   0  11 -19 7.72401 67.3686
   0 -11  19-90.5388 70.0431
   0  11 -18 15.3864 60.6217
   0  11 -18 118.966 52.2143
   0 -11  18 90.3137 64.3930
   0  11 -17 174.809 76.3926
   0  11 -17 9.15837 44.2172
   0 -11  17 51.4448 54.6889
   0  11 -16 2121.53 130.261
   0 -11  16 1942.08 148.819
   0  11 -16 1965.65 158.402
   0  11 -15 3641.59 209.746
   0 -11  15 3994.83 199.732
   0  11 -15 3617.38 158.898
   0  11 -14 159.623 61.8170
   0 -11  14 241.129 63.0902
   0  11 -14 199.198 51.9152
   0  11 -13 13979.1 364.460
   0 -11  13 14518.8 351.173
   0  11 -13 14798.1 298.762
   0 -11  12 8787.15 263.105
   0  11 -12 8254.42 276.013
   0  11 -12 8796.96 231.240
   0  11 -11 1458.04 96.6387
   0  11 -11 1546.44 120.680
   0 -11  11 1273.14 105.879
   0  11 -10 6828.85 236.040
   0 -11  10 6948.36 230.220
   0  11 -10 7304.35 206.702
   0 -11   9 34815.7 485.177
   0  11  -9 34131.3 504.226
   0  11  -8 2445.95 136.579
   0 -11   8 2557.33 135.106
   0 -11   7 11076.7 261.651
   0 -11   7 11133.9 268.599
   0  11  -7 11563.3 301.207
   0 -11   6 16142.4 320.133
   0  11  -6 17269.7 348.712
   0 -11   5 457.246 71.8466
   0  11  -5 533.692 73.9946
   0 -11   5 425.898 63.0762
   0 -11   4 121.211 52.0240
   0 -11   4 45.2329 37.9784
   0  11  -4 100.170 47.2510
   0 -11   3 8675.97 243.499
   0 -11   3 9267.13 239.873
   0  11  -3 8543.10 241.790
   0 -11   2-24.1368 38.8702
   0 -11   2 22.8829 38.8337
   0  11  -2 15.9424 41.5393
   0 -11   1 150.754 52.2875
   0  11  -1 245.373 53.7855
   0 -11   1 149.585 45.4250
   0 -11   0 4030.00 184.025
   0  11   0 4102.52 172.856
   0 -11   0 3698.49 160.950
   0 -11  -1 25.2691 40.0261
   0 -11  -1 53.7943 49.8954
   0  11   1-21.2669 48.5201
   0 -11  -2 33.3983 41.7217
   0 -11  -2 35.6081 45.0962
   0  11   2 64.1722 47.4087
   0 -11  -3 8441.73 277.598
   0 -11  -3 8882.36 252.152
   0  11   3 8968.11 265.603
   0 -11  -4 267.739 60.6815
   0  11   4 250.029 60.6053
   0 -11  -4 228.353 71.0944
   0  11   5 129.783 46.6586
   0 -11  -5 173.690 71.5306
   0 -11  -5 82.1252 47.0491
   0 -11  -6 338.135 66.3713
   0 -11  -6 527.389 89.4813
   0  11   6 356.137 69.3179
   0  11   7 23960.1 470.898
   0 -11  -7 23531.0 440.046
   0 -11  -8 9665.11 291.004
   0  11   8 9683.95 311.398
   0 -11  -8 9399.90 341.855
   0 -11  -9 223.722 68.1035
   0  11   9 105.695 51.6205
   0 -11  -9 153.080 76.7649
   0 -11 -10 66.1103 64.1007
   0  11  10 49.2242 59.3079
   0 -11 -10 128.038 57.7815
   0 -11 -11 81.4370 55.3093
   0  11  11 34.1587 56.4513
   0 -11 -11 87.0849 68.2505
   0 -11 -12 399.462 109.961
   0 -11 -12 354.544 75.3184
   0  11  12 462.617 97.4531
   0 -11 -13 1488.67 135.759
   0 -11 -13 1564.58 179.285
   0  11  13 1654.36 152.322
   0 -11 -14 124.088 85.1148
   0  11  14 302.810 85.4480
   0 -11 -15-29.6372 79.0511
   0 -11 -16-19.7762 88.6517
   0 -11 -17 1320.40 189.888
   0 -11 -18-92.3284 102.657
   0  12 -30 180.832 95.2590
   0  12 -29-23.4049 85.6607
   0  12 -29 158.168 124.452
   0  12 -28 503.181 116.554
   0  12 -28 163.826 122.853
   0  12 -27 280.725 96.5215
   0  12 -27 177.930 121.666
   0  12 -26 43.9971 66.3620
   0  12 -26-61.7937 97.4647
   0  12 -25 220.341 119.306
   0  12 -25 136.353 79.0839
   0 -12  25 319.676 102.885
   0  12 -24 100.431 67.7334
   0  12 -24 166.671 104.052
   0 -12  24 59.5177 79.0317
   0  12 -23 11.8919 57.4434
   0 -12  23 180.731 84.6472
   0  12 -23-62.1645 79.7272
   0  12 -22 24.8684 59.4144
   0  12 -22-101.245 91.3188
   0 -12  22 45.6456 75.8425
   0  12 -21 145.762 81.9612
   0  12 -21 270.062 73.6935
   0 -12  20-64.9729 69.1995
   0  12 -20 3.99397 66.0403
   0  12 -20 110.227 62.0609
   0  12 -19 288.318 66.6519
   0 -12  19 300.872 80.4999
   0  12 -19 254.374 89.2692
   0 -12  18 84.0990 67.1744
   0  12 -18 31.6160 48.1092
   0  12 -18 125.940 70.9977
   0  12 -17 1770.52 122.649
   0  12 -17 1755.52 157.230
   0 -12  17 1886.57 152.687
   0 -12  16 185.414 70.7277
   0  12 -16 198.449 55.7256
   0  12 -16 76.5453 66.6636
   0  12 -15 8003.58 236.248
   0 -12  15 7773.45 277.787
   0  12 -15 7669.97 299.793
   0  12 -14 8839.68 310.703
   0  12 -14 9365.92 249.055
   0 -12  14 9627.65 303.779
   0 -12  13 90.2071 55.4016
   0  12 -13 82.8789 57.7069
   0  12 -13 30.4510 37.4964
   0  12 -12 3020.03 142.597
   0 -12  12 2761.52 156.094
   0  12 -12 2806.52 167.012
   0 -12  11 14395.0 348.155
   0  12 -11 14393.9 301.759
   0  12 -10 56.8592 41.4140
   0  12 -10 14.5939 47.1938
   0 -12  10 52.1804 43.4524
   0 -12   9 7094.34 230.642
   0  12  -9 6995.13 238.901
   0  12  -9 7525.03 218.993
   0 -12   8 28587.5 443.790
   0  12  -8 28780.8 473.618
   0 -12   7 2073.31 127.865
   0 -12   7 1883.21 118.478
   0  12  -7 2042.69 134.527
   0 -12   6 948.010 94.1869
   0 -12   6 911.208 84.1083
   0  12  -6 827.955 86.4528
   0 -12   5 5202.46 204.161
   0  12  -5 4651.49 188.608
   0 -12   5 5189.35 191.535
   0 -12   4-15.4304 44.1272
   0  12  -4 10.3127 42.2470
   0 -12   4 26.9508 42.6640
   0  12  -3-58.6730 45.8084
   0 -12   3 18.9641 40.0113
   0 -12   3-71.4055 45.4609
   0 -12   2 159.138 56.1999
   0 -12   2 68.0951 38.9703
   0  12  -2 159.560 50.9379
   0  12  -1 4859.60 193.040
   0 -12   1 4870.71 205.633
   0 -12   1 4197.47 170.108
   0 -12   0 60.7755 48.6179
   0  12   0-23.8370 49.7170
   0 -12   0 126.626 49.4063
   0 -12  -1 1381.12 107.111
   0  12   1 1360.67 111.722
   0 -12  -1 1377.77 121.355
   0  12   2 1473.22 114.403
   0 -12  -2 1537.59 114.680
   0 -12  -2 1512.95 128.742
   0 -12  -3 2917.38 178.514
   0  12   3 2861.35 161.581
   0 -12  -3 2874.11 154.974
   0 -12  -4 5012.54 205.094
   0 -12  -4 4720.91 227.031
   0  12   4 4504.11 203.089
   0  12   5 210.703 64.1214
   0 -12  -5 312.732 72.7181
   0 -12  -5 295.185 64.1832
   0 -12  -6 93.2965 56.1888
   0  12   6-20.7400 53.2350
   0 -12  -6 69.1639 66.1139
   0 -12  -7 10.1577 49.6154
   0  12   7 96.6721 55.5800
   0 -12  -7 82.0308 61.1287
   0 -12  -8 1311.30 117.730
   0  12   8 1639.64 137.711
   0 -12  -8 1366.36 148.604
   0 -12  -9 780.320 99.0819
   0  12   9 754.015 105.006
   0 -12  -9 658.820 115.437
   0 -12 -10 360.542 83.6281
   0  12  10 246.656 77.1366
   0 -12 -10 98.4737 85.7890
   0 -12 -11-31.5075 53.8114
   0  12  11 0.61859 59.8380
   0 -12 -11-148.639 83.9120
   0 -12 -12 452.045 87.2360
   0  12  12 487.851 92.0926
   0 -12 -12 445.698 109.548
   0  12  13 107.725 69.2938
   0 -12 -13 29.9515 55.7081
   0 -12 -13 32.2249 78.2455
   0 -12 -14-84.2246 91.3842
   0  12  14 85.6125 76.8483
   0 -12 -15 1278.40 180.645
   0 -12 -16 149.873 108.871
   0 -12 -17 89.8086 92.2587
   0 -12 -18 8.19227 97.7348
   0  13 -30 47.1660 81.0146
   0  13 -29 197.551 92.1144
   0  13 -29 120.674 108.109
   0  13 -28 314.573 141.292
   0  13 -28 148.204 87.6841
   0  13 -27 146.157 111.298
   0  13 -27-94.9996 85.9949
   0 -13  26 422.475 116.213
   0  13 -26 387.857 94.7910
   0  13 -26 187.622 106.434
   0  13 -25 139.130 94.2714
   0 -13  25 200.160 89.2934
   0  13 -25 180.342 77.8331
   0  13 -24 211.950 106.806
   0 -13  24 119.993 84.0323
   0  13 -24 107.246 60.1541
   0 -13  23 466.847 115.957
   0  13 -23 565.335 96.0190
   0  13 -23 517.075 120.848
   0  13 -22 332.705 104.751
   0  13 -22 318.033 81.4898
   0 -13  22 469.124 104.434
   0  13 -21 26.1799 54.4197
   0  13 -21 119.891 72.8102
   0 -13  21 160.369 91.3672
   0  13 -20-2.74948 68.5654
   0 -13  20 104.933 78.0019
   0  13 -20 94.9609 57.6888
   0  13 -19 823.314 129.823
   0 -13  19 1068.17 131.344
   0  13 -19 983.347 102.286
   0 -13  18-7.94117 60.3321
   0  13 -18 43.9823 70.1711
   0  13 -18 1.19935 48.3927
   0  13 -17 6017.64 288.326
   0 -13  17 5978.06 263.856
   0  13 -17 6339.70 225.195
   0  13 -16 7153.44 306.525
   0  13 -16 7429.18 235.325
   0 -13  16 7284.20 286.484
   0  13 -15 183.309 55.3594
   0  13 -15 141.569 64.7918
   0 -13  15 273.234 73.1165
   0  13 -14 1067.03 93.1827
   0  13 -14 1035.22 118.337
   0 -13  14 961.895 110.583
   0  13 -13 4497.31 222.089
   0 -13  13 4382.98 205.506
   0  13 -13 4525.05 177.636
   0  13 -12 128.048 56.8158
   0 -13  12 53.9435 57.5982
   0  13 -12 199.449 54.6387
   0  13 -11-17.8924 42.1771
   0 -13  11 15.8112 50.7570
   0  13 -11-23.9642 56.4264
   0 -13  10 3126.61 164.805
   0  13 -10 2891.09 166.790
   0  13 -10 3042.98 147.165
   0  13  -9 3636.12 182.475
   0 -13   9 3668.32 174.658
   0 -13   8 28.1377 41.0409
   0  13  -8 71.0882 50.2835
   0 -13   8 75.9051 51.3196
   0 -13   7 21823.3 416.104
   0  13  -7 20173.0 411.711
   0  13  -6 1032.50 103.753
   0 -13   6 893.012 94.3962
   0 -13   6 917.033 92.7977
   0 -13   5 358.235 72.6039
   0  13  -5 445.023 74.3312
   0 -13   5 375.089 68.9526
   0  13  -4 4808.31 197.966
   0 -13   4 4831.85 205.888
   0 -13   4 4768.49 188.335
   0 -13   3 14179.5 326.530
   0  13  -3 14317.5 342.323
   0 -13   3 14042.6 339.907
   0 -13   2 411.028 65.0730
   0  13  -2 391.442 68.5342
   0 -13   2 505.144 81.4389
   0 -13   1 2455.88 135.082
   0  13  -1 2770.67 155.140
   0 -13   1 2814.21 165.723
   0 -13   0 336.697 72.3662
   0 -13   0 184.830 53.5334
   0  13   0 177.624 61.0321
   0 -13  -1 196.673 69.5654
   0  13   1 109.713 54.7500
   0 -13  -1 135.697 54.1958
   0 -13  -2 79.6264 65.5014
   0 -13  -2 169.837 53.3809
   0  13   2 195.321 58.3926
   0 -13  -3 638.323 83.1486
   0  13   3 596.977 85.8454
   0 -13  -3 495.778 91.2284
   0 -13  -4 2349.11 172.573
   0  13   4 2548.38 164.244
   0 -13  -4 2372.03 151.655
   0 -13  -5 91.5559 67.2379
   0  13   5 327.027 75.7344
   0 -13  -5 231.845 61.2238
   0  13   6 42.3380 52.0594
   0 -13  -6-65.4592 69.4249
   0 -13  -6-100.051 57.6937
   0 -13  -7 141.811 61.7528
   0  13   7 53.8004 63.4162
   0 -13  -7 150.299 81.7625
   0 -13  -8 134.991 79.0481
   0 -13  -8 67.3319 54.0266
   0  13   8-17.1867 57.8686
   0  13   9 435.802 85.8980
   0 -13  -9 441.822 99.2480
   0 -13  -9 563.555 91.2902
   0 -13 -10 218.346 68.8489
   0  13  10 314.300 84.5589
   0 -13 -10 280.882 100.485
   0 -13 -11-30.3912 60.7125
   0  13  11-91.3130 67.3901
   0 -13 -11 24.1639 78.5234
   0 -13 -12 108.263 66.6392
   0  13  12 138.388 78.0270
   0 -13 -12 166.443 92.9896
   0  13  13 40.3656 64.9755
   0 -13 -13 40.2539 84.4847
   0 -13 -14 259.877 120.700
   0 -13 -15-8.14590 97.1240
   0 -13 -16 275.729 138.042
   0 -13 -17 363.946 131.068
   0  14 -30 234.791 147.123
   0  14 -29-51.2122 78.9863
   0  14 -29-19.8756 105.490
   0  14 -28 104.306 114.373
   0  14 -28 49.5401 83.2203
   0  14 -27 342.178 133.164
   0  14 -27 282.133 90.1188
   0 -14  26-22.4950 75.5947
   0  14 -26 89.6509 94.2526
   0  14 -26 44.4273 66.8235
   0 -14  25 465.205 111.183
   0  14 -25 519.469 101.051
   0  14 -25 568.378 144.456
   0  14 -24 398.310 88.0391
   0  14 -24 483.356 133.595
   0 -14  24 304.537 105.534
   0  14 -23-96.7669 85.8299
   0  14 -23 37.9638 58.9859
   0  14 -22 518.558 89.7639
   0 -14  22 496.299 113.200
   0  14 -22 657.317 131.829
   0 -14  21 1241.25 149.619
   0  14 -21 1103.77 111.414
   0  14 -21 1008.95 149.248
   0  14 -20 75.6567 53.4237
   0 -14  20-41.5164 70.5864
   0  14 -20-47.5852 76.7845
   0  14 -19-28.0216 54.5616
   0  14 -19 19.5084 78.3282
   0 -14  19-79.3599 68.3150
   0  14 -18 1700.79 167.994
   0  14 -18 2087.72 138.965
   0 -14  18 1942.58 164.129
   0 -14  17 3603.81 212.627
   0  14 -17 3610.78 175.781
   0  14 -17 3259.60 223.778
   0  14 -16-137.549 76.4449
   0  14 -16-30.6996 46.6138
   0 -14  16 27.5082 59.7570
   0  14 -15 3234.48 205.769
   0  14 -15 3280.38 159.984
   0 -14  15 3294.41 193.633
   0 -14  14 529.137 84.3048
   0  14 -14 642.716 77.5951
   0  14 -14 665.344 102.687
   0  14 -13 116.881 63.6598
   0  14 -13 23.6079 42.4953
   0 -14  13 68.9979 53.5688
   0 -14  12 3825.90 202.598
   0  14 -12 3688.78 166.375
   0  14 -12 3166.95 182.831
   0 -14  11 770.100 95.1063
   0  14 -11 759.178 102.637
   0  14 -11 826.675 84.7708
   0 -14  10 1470.05 119.868
   0  14 -10 1529.83 111.992
   0  14 -10 1242.36 117.187
   0 -14   9 3334.04 173.322
   0  14  -9 3097.34 178.919
   0 -14   9 3276.52 164.643
   0 -14   8 10523.4 294.532
   0 -14   8 9931.33 283.117
   0  14  -8 10594.6 317.389
   0 -14   7 2685.38 152.686
   0 -14   7 2853.64 163.012
   0  14  -7 2737.84 164.102
   0 -14   6 1960.06 131.260
   0  14  -6 1928.58 137.965
   0 -14   6 2287.12 147.619
   0  14  -5 40.8415 45.0566
   0 -14   5 16.4645 46.8846
   0 -14   5 97.9137 51.0987
   0  14  -4 1393.43 114.096
   0 -14   4 1495.38 116.076
   0 -14   4 1433.73 123.437
   0  14  -3 53.1975 49.1785
   0 -14   3 93.9946 46.5869
   0 -14   3 74.3398 53.0799
   0 -14   2 6938.04 259.052
   0 -14   2 6697.21 235.729
   0  14  -2 6985.61 251.309
   0 -14   1 4563.98 218.985
   0  14  -1 4879.80 214.081
   0 -14   1 5135.55 207.398
   0 -14   0 226.827 59.5966
   0 -14   0 259.012 73.9627
   0  14   0 323.283 79.1425
   0 -14  -1 654.613 84.7025
   0 -14  -1 704.795 97.1571
   0  14   1 716.047 94.3694
   0 -14  -2 1948.82 163.626
   0  14   2 1986.67 147.244
   0 -14  -2 1975.68 139.911
   0 -14  -3-6.83935 49.5480
   0 -14  -3 28.7659 63.3518
   0  14   3 1.01880 50.8260
   0  14   4 59.9874 53.6611
   0 -14  -4 12.2408 60.1346
   0 -14  -4-19.4419 49.3889
   0  14   5 513.831 91.2370
   0 -14  -5 416.244 94.1762
   0 -14  -5 431.769 80.9954
   0 -14  -6 1.11601 50.0577
   0 -14  -6-32.2676 70.6728
   0  14   6 65.5285 61.6923
   0 -14  -7-2.92374 53.7729
   0 -14  -7 20.2639 74.5808
   0  14   7-44.4690 59.5050
   0 -14  -8-15.5995 56.9810
   0 -14  -8-59.8704 67.6529
   0  14   8 54.5692 55.8232
   0 -14  -9 108.409 58.9940
   0 -14  -9 248.480 91.1912
   0  14   9 64.6247 61.2411
   0  14  10 122.490 73.6598
   0 -14 -10 151.668 97.6948
   0 -14 -10 189.712 73.8173
   0 -14 -11 397.766 92.9918
   0  14  11 555.589 111.816
   0 -14 -11 587.678 128.376
   0  14  12 184.586 81.3529
   0 -14 -12 183.855 87.2205
   0 -14 -13 61.1116 91.1647
   0 -14 -14 373.579 119.360
   0 -14 -15-26.6852 100.994
   0 -14 -16 216.058 98.0775
   0  15 -30 51.7560 113.557
   0  15 -29 83.0445 107.628
   0  15 -28 123.040 124.639
   0  15 -27 191.115 111.794
   0  15 -27 192.995 84.7470
   0 -15  27 276.360 107.892
   0 -15  26 843.995 149.069
   0  15 -26 663.018 113.684
   0  15 -26 749.071 164.174
   0  15 -25 369.070 115.209
   0  15 -25 365.070 91.3574
   0 -15  25 347.859 112.106
   0  15 -24 25.2752 59.0053
   0  15 -24-103.717 90.4343
   0  15 -23 619.614 138.587
   0  15 -23 895.279 112.861
   0 -15  23 873.337 140.356
   0  15 -22 619.614 94.0733
   0  15 -22 635.034 123.968
   0 -15  22 694.964 126.844
   0  15 -21 47.4889 51.3485
   0 -15  21 87.0884 69.5649
   0  15 -20 1447.78 167.131
   0  15 -20 1261.00 117.986
   0 -15  20 1564.36 160.805
   0  15 -19 171.068 59.5205
   0  15 -19 269.343 88.6604
   0 -15  19 213.055 75.0307
   0 -15  18 376.593 88.1673
   0  15 -18 335.181 100.251
   0  15 -18 415.089 73.3267
   0 -15  17 3797.04 224.442
   0  15 -17 3530.26 172.927
   0  15 -17 3479.05 232.255
   0  15 -16 388.169 94.4312
   0  15 -16 613.261 81.9120
   0 -15  16 574.184 98.6295
   0 -15  15-73.9531 65.9363
   0  15 -15 38.3657 63.7517
   0  15 -15 2.71433 46.6272
   0  15 -14 10.2810 61.1419
   0 -15  14 62.3478 61.5874
   0  15 -14 59.7403 49.6456
   0  15 -13 198.975 73.2732
   0  15 -13 351.035 65.1737
   0 -15  13 199.749 72.0104
   0 -15  12 127.248 63.8403
   0  15 -12 24.5339 59.4287
   0  15 -12 243.840 58.4968
   0 -15  11 410.936 77.5727
   0  15 -11 381.320 88.9112
   0  15 -11 438.799 70.3041
   0 -15  10 640.901 92.9234
   0  15 -10 538.506 91.7183
   0 -15   9 1639.88 128.120
   0 -15   9 1667.33 127.203
   0  15  -9 1622.01 138.703
   0 -15   8 1847.81 134.883
   0 -15   8 1782.92 132.856
   0  15  -8 1597.32 137.412
   0  15  -7 12178.3 348.793
   0 -15   7 13082.2 356.725
   0 -15   7 12472.8 333.109
   0  15  -6 7554.96 270.694
   0 -15   6 8085.84 281.225
   0 -15   6 7838.25 265.247
   0 -15   5 283.882 61.0766
   0 -15   5 267.990 64.6646
   0  15  -5 318.566 73.8133
   0 -15   4 3805.31 198.922
   0  15  -4 3357.23 182.897
   0 -15   4 3361.95 176.733
   0 -15   3 1585.03 135.966
   0 -15   3 1498.41 125.516
   0  15  -3 1505.76 130.802
   0  15  -2 59.4094 54.7966
   0 -15   2-8.25419 57.1703
   0 -15   2-49.1100 48.2520
   0  15  -1 116.556 65.2270
   0 -15   1 105.351 65.0298
   0 -15   1 121.460 54.5300
   0 -15   0 30.9655 46.6800
   0 -15   0 25.4561 54.4745
   0  15   0 73.7046 58.7003
   0 -15  -1 432.800 78.0199
   0  15   1 374.488 79.4603
   0 -15  -1 451.285 99.9495
   0 -15  -2 280.767 87.2286
   0  15   2 213.701 67.7803
   0 -15  -2 145.505 55.6628
   0 -15  -3 1194.09 144.270
   0 -15  -3 1083.63 113.901
   0  15   3 1142.43 122.282
   0 -15  -4 173.505 87.1623
   0 -15  -4 99.9739 60.0819
   0  15   4 85.6831 54.0529
   0 -15  -5-136.587 83.4457
   0 -15  -5 20.0171 56.3747
   0  15   5-33.0294 64.6846
   0 -15  -6 2081.04 160.951
   0 -15  -6 2147.92 188.553
   0  15   6 1916.98 159.936
   0 -15  -7 520.990 90.1341
   0  15   7 443.640 94.2701
   0 -15  -7 380.422 97.6746
   0  15   8 26.0691 63.3944
   0 -15  -8-62.2145 53.1167
   0 -15  -8 102.158 92.8106
   0 -15  -9 279.000 78.4714
   0  15   9 293.146 83.6973
   0 -15  -9 313.916 111.656
   0 -15 -10 1129.09 163.308
   0  15  10 1139.43 136.279
   0 -15 -10 1225.08 138.846
   0  15  11 176.955 74.0551
   0 -15 -11 248.536 78.4437
   0 -15 -11 401.520 120.047
   0 -15 -12 294.175 118.804
   0 -15 -13-129.032 114.084
   0 -15 -14-69.5089 109.672
   0 -15 -15-102.811 96.3441
   0  16 -30 139.425 138.531
   0  16 -29 154.001 135.643
   0  16 -28 329.776 136.138
   0  16 -27 275.237 113.025
   0 -16  27 111.640 90.5693
   0 -16  26-43.1819 89.1498
   0  16 -26 29.3724 101.073
   0  16 -25 422.793 93.1304
   0  16 -25 347.396 130.364
   0 -16  25 510.469 125.601
   0  16 -24 90.3824 86.5240
   0  16 -24 90.1207 65.9863
   0 -16  24 189.369 99.7234
   0  16 -23 34.1634 81.3074
   0  16 -23 80.0382 64.5774
   0 -16  23-25.9467 85.5690
   0  16 -22 529.769 83.4733
   0 -16  22 738.811 129.232
   0  16 -22 507.482 124.948
   0 -16  21 187.302 86.7082
   0  16 -21 173.550 63.3756
   0  16 -21 226.213 93.1329
   0 -16  20 190.867 84.9059
   0  16 -20 164.785 63.0403
   0 -16  19 311.154 86.0785
   0  16 -19 334.842 71.7889
   0  16 -19 533.653 119.369
   0 -16  18 629.084 107.717
   0  16 -18 530.962 108.026
   0  16 -18 587.675 86.8951
   0  16 -17 283.223 68.2184
   0 -16  17 322.039 88.9229
   0  16 -17 276.856 95.6647
   0 -16  16 240.251 82.7669
   0  16 -16 344.370 69.8261
   0  16 -16 249.725 93.7451
   0 -16  15 237.214 74.0892
   0  16 -15 132.892 76.8715
   0  16 -15 361.466 69.9035
   0  16 -14 164.705 71.2438
   0  16 -14 271.185 65.9027
   0 -16  14 151.774 66.0628
   0  16 -13 1590.26 123.931
   0  16 -13 1505.67 146.314
   0 -16  13 1480.09 142.565
   0 -16  12 634.318 97.4248
   0  16 -12 686.925 88.9433
   0  16 -12 541.052 100.282
   0  16 -11 116.874 73.8379
   0  16 -11-12.3722 46.5414
   0 -16  11 58.7066 63.1232
   0 -16  10 118.960 60.1136
   0  16 -10 339.126 84.2388
   0  16  -9 738.083 104.568
   0 -16   9 749.437 96.4428
   0 -16   9 705.001 98.1341
   0 -16   8 239.070 74.1291
   0  16  -8 381.114 91.9955
   0 -16   8 356.087 78.1972
   0  16  -7 73.5157 60.4953
   0 -16   7 25.1981 56.4638
   0 -16   7-27.0537 52.4202
   0  16  -6 1698.37 141.053
   0 -16   6 1965.25 150.668
   0 -16   6 1835.54 138.897
   0  16  -5 2777.36 180.556
   0 -16   5 2619.76 163.192
   0 -16   5 2776.59 178.135
   0 -16   4 96.6619 67.4518
   0 -16   4 81.7577 52.9187
   0  16  -4 76.0068 61.0846
   0 -16   3 323.930 77.1479
   0  16  -3 273.711 75.8040
   0 -16   3 256.799 74.0447
   0 -16   2 70.9385 54.1979
   0 -16   2 86.5405 69.4865
   0  16  -2 113.525 65.3579
   0 -16   1 94.9158 57.4475
   0 -16   1 175.103 69.3854
   0  16  -1 220.117 65.9221
   0  16   0-10.6322 55.8018
   0 -16   0-4.32393 61.6729
   0 -16   0 134.547 57.6114
   0 -16  -1 3598.03 223.486
   0 -16  -1 3392.15 186.399
   0  16   1 3768.46 209.465
   0 -16  -2 2566.27 198.674
   0  16   2 2371.91 168.653
   0 -16  -2 2219.82 153.874
   0 -16  -3 65.4026 59.7766
   0  16   3 66.2400 56.8357
   0 -16  -3 38.2561 72.1690
   0  16   4 574.690 98.8448
   0 -16  -4 694.330 97.7144
   0 -16  -4 839.533 125.785
   0  16   5 1379.87 138.388
   0 -16  -5 1084.94 122.799
   0 -16  -5 1136.82 151.866
   0 -16  -6 470.146 124.106
   0  16   6 306.624 82.5153
   0 -16  -6 467.126 88.8429
   0 -16  -7 846.027 143.625
   0  16   7 939.667 127.126
   0 -16  -7 902.693 117.165
   0  16   8 164.244 81.3204
   0 -16  -8 217.454 90.0423
   0 -16  -8 50.5142 64.2064
   0 -16  -9 26.2014 84.7404
   0 -16  -9 131.289 71.3790
   0  16   9 255.642 87.1099
   0 -16 -10 16.0411 61.6495
   0  16  10-49.7180 81.6636
   0 -16 -10-86.5939 96.0955
   0 -16 -11 340.246 123.078
   0 -16 -12-111.930 101.030
   0 -16 -13 65.7388 92.1897
   0 -16 -14 11.7188 112.211
   0  17 -30-33.4659 109.868
   0  17 -29 46.9696 116.845
   0  17 -28 54.8538 101.924
   0  17 -27 96.8705 107.766
   0 -17  27 255.109 112.031
   0 -17  26 282.722 119.893
   0  17 -26 58.1537 106.981
   0 -17  25 183.934 109.028
   0  17 -25-126.787 97.3636
   0 -17  24 136.795 97.4513
   0  17 -24 211.666 106.300
   0 -17  23 580.518 124.856
   0  17 -23 397.690 121.489
   0  17 -23 471.783 91.2564
   0  17 -22 295.867 108.025
   0  17 -22 293.251 72.7630
   0 -17  22 355.041 108.532
   0 -17  21 303.297 96.6952
   0  17 -21 193.617 67.0515
   0  17 -21 262.187 99.6996
   0  17 -20 1081.71 114.655
   0 -17  20 960.814 134.437
   0  17 -20 1064.13 154.660
   0 -17  19 145.002 73.9101
   0  17 -19 195.457 97.3630
   0  17 -19 166.357 61.6804
   0  17 -18 434.766 77.0191
   0  17 -18 394.907 104.708
   0 -17  18 364.004 95.4136
   0 -17  17 140.557 74.3392
   0  17 -17 239.530 94.5708
   0  17 -17 40.3509 52.0727
   0  17 -16 234.142 66.4433
   0  17 -16 229.919 96.8174
   0 -17  16 358.594 91.2885
   0 -17  15 433.670 93.5744
   0  17 -15 613.665 87.1043
   0  17 -15 526.170 103.119
   0  17 -14 1980.06 173.918
   0 -17  14 2289.14 177.883
   0  17 -14 2286.03 150.322
   0  17 -13 651.181 88.0793
   0  17 -13 629.035 106.327
   0 -17  13 574.948 101.237
   0  17 -12 166.799 64.3588
   0  17 -12 137.862 72.8771
   0 -17  12 58.6760 55.9313
   0  17 -11-55.5253 67.0746
   0 -17  11 39.5283 56.5830
   0  17 -11 151.759 63.1032
   0 -17  10 294.738 77.0280
   0  17 -10 398.948 88.7939
   0 -17  10 205.681 59.0300
   0 -17   9 193.476 64.9400
   0 -17   9 202.389 72.0176
   0  17  -9 64.7133 60.0287
   0  17  -8 11.1908 59.4757
   0 -17   8 151.259 69.2895
   0 -17   8 51.6969 61.5972
   0 -17   7 493.764 88.9197
   0 -17   7 711.635 101.152
   0  17  -7 545.533 95.4747
   0  17  -6 2140.18 159.821
   0 -17   6 2231.55 165.424
   0 -17   6 2171.61 157.329
   0 -17   5 73.3444 59.8315
   0  17  -5 210.433 84.4435
   0 -17   5 81.8669 56.5820
   0 -17   4 295.604 78.9972
   0  17  -4 305.096 80.1956
   0 -17   4 404.521 81.6859
   0  17  -3 744.166 105.019
   0 -17   3 833.975 114.975
   0 -17   3 798.961 102.074
   0 -17   2 622.742 105.929
   0 -17   2 707.553 98.0809
   0  17  -2 651.260 106.057
   0 -17   1 2246.52 162.616
   0  17  -1 1927.97 156.920
   0 -17   1 2095.91 174.035
   0 -17   0 1346.98 147.556
   0 -17   0 1592.64 140.062
   0 -17  -1 185.440 63.5280
   0 -17  -1 292.656 97.2302
   0  17   1 245.889 83.9948
   0 -17  -2 1723.67 177.386
   0 -17  -2 1634.90 141.490
   0  17   2 1658.55 154.037
   0 -17  -3 252.177 66.1429
   0 -17  -3 305.789 92.8995
   0  17   3 209.450 73.4330
   0  17   4 27.7360 59.1085
   0 -17  -4-134.282 82.9356
   0 -17  -4 3.25914 60.2009
   0 -17  -5 219.978 102.901
   0  17   5 111.610 68.1767
   0 -17  -5 48.4425 55.0562
   0 -17  -6 430.286 122.466
   0  17   6 538.726 114.792
   0 -17  -6 568.604 100.677
   0  17   7 719.459 117.186
   0 -17  -7 750.612 142.838
   0 -17  -7 557.756 98.5979
   0 -17  -8-37.6134 92.5823
   0 -17  -8 64.8622 61.2036
   0  17   8-44.7491 69.0861
   0 -17  -9 38.6124 87.9772
   0 -17  -9-1.41542 66.7972
   0 -17 -10-144.416 108.591
   0 -17 -11 65.1006 94.3517
   0 -17 -12 36.9512 97.9607
   0 -17 -13-32.8343 107.037
   0  18 -29-93.6149 133.731
   0 -18  28 224.758 108.463
   0  18 -28 45.2183 125.118
   0  18 -27 154.048 124.018
   0 -18  27 174.597 113.897
   0  18 -26 233.514 126.196
   0 -18  26-87.7806 103.379
   0  18 -25-40.5916 93.6633
   0 -18  25 73.4634 89.7476
   0  18 -24 146.395 106.314
   0 -18  24 377.356 119.009
   0 -18  23 313.117 103.448
   0  18 -23 24.6187 91.8939
   0 -18  22 831.928 144.338
   0  18 -22 516.306 133.779
   0  18 -21 252.479 102.618
   0 -18  21 114.284 88.0182
   0 -18  20 20.2433 69.3407
   0  18 -20 138.623 94.2189
   0  18 -20 105.361 60.3780
   0  18 -19 737.992 97.4648
   0 -18  19 804.015 128.161
   0  18 -19 913.784 141.423
   0  18 -18 1460.80 169.718
   0  18 -18 1692.76 131.800
   0 -18  18 1698.88 173.117
   0 -18  17 52.0888 65.3021
   0  18 -17 52.2703 49.6347
   0  18 -17 116.388 76.0229
   0  18 -16 40.9871 53.2980
   0  18 -16 199.853 92.0616
   0 -18  16 20.9872 62.3555
   0  18 -15 1518.72 167.686
   0  18 -15 1397.41 125.598
   0 -18  15 1408.18 149.306
   0  18 -14 1690.25 163.658
   0 -18  14 2126.71 179.197
   0  18 -14 1720.38 133.309
   0  18 -13 106.007 63.1788
   0  18 -13-8.66847 72.0857
   0 -18  13 61.7396 64.1453
   0  18 -12 406.099 96.3960
   0  18 -12 282.781 75.4750
   0 -18  12 440.646 95.2628
   0  18 -11 31.3889 70.1757
   0 -18  11 20.4785 63.3283
   0 -18  10 69.7250 67.5931
   0  18 -10 34.9965 66.6002
   0 -18  10-0.16414 59.3415
   0  18  -9 1924.07 163.752
   0 -18   9 1808.75 147.088
   0 -18   9 2121.97 162.551
   0 -18   8 423.317 92.1970
   0  18  -8 362.711 92.4332
   0 -18   8 319.483 72.0112
   0  18  -7 348.751 88.7575
   0 -18   7 411.648 92.5292
   0 -18   7 379.815 88.1561
   0 -18   6 837.568 115.883
   0  18  -6 731.538 105.445
   0 -18   6 833.679 103.232
   0  18  -5 418.588 89.1273
   0 -18   5 412.672 92.3293
   0 -18   5 590.208 95.9417
   0  18  -4-32.6914 60.5052
   0 -18   4 76.6485 61.1809
   0 -18   3 452.283 85.0287
   0  18  -3 421.738 90.2983
   0 -18   3 395.411 87.1088
   0 -18   2 81.5488 72.2775
   0  18  -2-40.0857 64.4414
   0 -18   2 121.683 65.3555
   0 -18   1 164.375 79.6751
   0 -18   1 94.6142 64.6772
   0  18  -1 44.1803 67.3653
   0  18   0 431.324 96.4889
   0 -18   0 380.319 80.8883
   0 -18   0 353.997 97.8975
   0  18   1 3746.48 225.945
   0 -18  -1 4040.93 260.275
   0 -18  -1 4161.08 228.845
   0  18   2 682.498 112.748
   0 -18  -2 538.529 115.040
   0 -18  -2 580.416 99.5483
   0  18   3 102.616 75.9796
   0 -18  -3 98.8227 80.2406
   0 -18  -3 154.414 68.6080
   0  18   4 972.580 131.402
   0 -18  -4 725.178 130.515
   0 -18  -4 904.793 115.266
   0 -18  -5 155.329 71.0895
   0  18   5 240.872 79.4548
   0 -18  -5 358.097 107.123
   0 -18  -6 56.2719 63.9178
   0  18   6-120.825 81.3056
   0 -18  -6 3.10412 82.1870
   0 -18  -7 351.749 126.167
   0  18   7 442.105 102.411
   0 -18  -7 315.537 84.8428
   0 -18  -8 398.157 132.329
   0  18   8 163.521 76.5575
   0 -18  -8 148.328 77.9231
   0 -18  -9 13.4446 63.3620
   0  18   9 0.42601 69.1454
   0 -18  -9 192.556 118.528
   0 -18 -10-69.2207 103.396
   0 -18 -11 111.724 109.781
   0 -18 -12 281.073 134.909
   0  19 -28 94.3590 122.234
   0 -19  28 199.242 121.599
   0  19 -27 154.762 120.563
   0 -19  27 221.377 120.408
   0 -19  26-40.0515 89.3846
   0  19 -26 146.654 95.8049
   0  19 -25 44.8893 90.5299
   0 -19  25 3.55711 87.2454
   0  19 -24 115.070 100.227
   0 -19  24 167.626 96.9003
   0 -19  23 288.713 103.931
   0  19 -23 477.768 131.357
   0 -19  22 290.802 107.055
   0  19 -22 170.037 98.1569
   0  19 -21 258.023 106.598
   0 -19  21 178.700 86.5298
   0 -19  20 1138.06 149.247
   0  19 -20 1559.53 195.722
   0 -19  19 120.795 77.4868
   0  19 -19 177.740 92.0928
   0  19 -18 148.890 88.1038
   0 -19  18 264.673 99.1083
   0  19 -17 1400.00 121.835
   0 -19  17 1607.07 165.609
   0  19 -17 1439.26 169.670
   0  19 -16-31.1780 59.9522
   0 -19  16 63.4119 66.2473
   0  19 -16-74.1321 77.2970
   0 -19  15 114.424 76.9826
   0  19 -15 225.931 67.2445
   0  19 -15 224.288 86.1029
   0  19 -14 1877.59 145.484
   0 -19  14 1602.03 159.293
   0  19 -14 1654.36 166.779
   0 -19  13 429.215 91.5720
   0  19 -13 612.966 94.7682
   0  19 -13 522.925 107.774
   0  19 -12-17.7109 56.2843
   0  19 -12-175.018 86.6478
   0 -19  12-82.1103 66.1157
   0  19 -11 240.241 88.5033
   0 -19  11 121.789 69.6755
   0 -19  10 449.776 94.1724
   0 -19  10 433.921 90.4908
   0  19 -10 451.201 95.6143
   0 -19   9 208.808 74.7964
   0 -19   9 245.280 73.5803
   0  19  -9 366.394 91.9888
   0 -19   8 753.643 111.295
   0  19  -8 602.179 111.461
   0 -19   8 457.266 95.7205
   0  19  -7 2424.30 185.225
   0 -19   7 2441.05 178.949
   0 -19   7 2570.59 197.543
   0  19  -6 593.245 107.624
   0 -19   6 889.096 128.021
   0 -19   6 616.779 100.225
   0  19  -5 556.643 99.3455
   0 -19   5 719.107 105.463
   0 -19   5 784.702 118.750
   0 -19   4 3249.10 206.334
   0  19  -4 3178.97 215.291
   0 -19   4 3175.55 223.644
   0 -19   3 419.351 102.930
   0 -19   3 385.633 83.2077
   0  19  -3 309.792 86.5547
   0 -19   2 530.932 99.5082
   0 -19   2 375.405 92.2520
   0  19  -2 613.534 109.455
   0  19  -1 1351.62 146.317
   0 -19   1 1254.65 147.607
   0 -19   1 1333.34 139.393
   0  19   0 84.4774 64.3613
   0 -19   0-6.45478 65.5743
   0 -19  -1 136.511 70.0109
   0 -19  -1 83.5332 72.6233
   0  19   1 201.829 73.5372
   0 -19  -2-41.2469 89.9046
   0  19   2 80.2910 65.7378
   0 -19  -2 28.7064 65.0597
   0 -19  -3 366.204 91.5147
   0 -19  -3 353.037 114.387
   0  19   3 345.784 89.3969
   0  19   4 29.1996 71.0036
   0 -19  -4 91.6658 91.3558
   0 -19  -4 67.7020 68.6073
   0 -19  -5 99.2460 106.300
   0  19   5-44.4923 68.8126
   0 -19  -5 116.801 71.2216
   0  19   6 499.530 107.437
   0 -19  -6 737.688 119.146
   0 -19  -6 472.725 132.702
   0  19   7 485.435 101.124
   0 -19  -7 446.540 131.888
   0 -19  -7 342.729 90.7810
   0  19   8-10.0656 76.5449
   0 -19  -8 29.9371 101.504
   0 -19  -8-16.3471 63.5284
   0 -19  -9 448.141 140.986
   0 -19 -10 34.2290 115.236
   0 -19 -11 50.8310 107.710
   0 -20  28 223.516 117.193
   0  20 -28-153.045 133.918
   0 -20  27-111.856 102.010
   0  20 -27-57.5784 113.059
   0  20 -26-134.851 118.238
   0 -20  26 119.464 99.5432
   0 -20  25 37.7548 97.3670
   0  20 -25-15.4785 105.920
   0  20 -24-7.36494 95.3524
   0 -20  24-62.0133 89.1142
   0 -20  23-125.808 99.5358
   0  20 -23 141.646 107.269
   0 -20  22 282.476 101.445
   0  20 -22 343.962 114.388
   0  20 -21 85.3698 96.4792
   0 -20  21-87.1164 85.5476
   0 -20  20 9.52449 79.6788
   0  20 -20-2.87552 99.1843
   0  20 -19 252.157 99.8578
   0 -20  19 546.664 107.726
   0 -20  18 87.7194 75.0071
   0  20 -18 251.532 103.252
   0  20 -17 97.5085 85.1412
   0 -20  17 44.7934 74.3000
   0  20 -16 135.691 86.3178
   0 -20  16 178.733 93.1369
   0 -20  15 347.836 96.6747
   0  20 -15 568.263 118.460
   0 -20  14 66.3816 70.0484
   0  20 -14 3.61071 75.9116
   0  20 -14 123.751 68.1343
   0  20 -13 1113.97 123.813
   0 -20  13 909.520 127.151
   0  20 -13 738.049 126.124
   0  20 -12 1188.29 122.081
   0  20 -12 1229.42 153.246
   0 -20  12 1381.89 148.835
   0 -20  11 258.655 80.7480
   0  20 -11 348.528 98.9981
   0 -20  10 658.690 108.851
   0  20 -10 622.287 114.846
   0 -20   9 1695.04 156.846
   0 -20   9 1872.84 168.022
   0  20  -9 1917.15 175.218
   0  20  -8 178.132 88.4130
   0 -20   8 364.369 85.6578
   0 -20   8 467.102 100.508
   0 -20   7 361.972 92.1425
   0  20  -7 320.048 83.8784
   0 -20   7 255.759 89.6404
   0  20  -6 523.749 111.754
   0 -20   6 641.277 113.242
   0 -20   6 459.427 98.4587
   0  20  -5 409.061 108.212
   0 -20   5 301.290 90.7328
   0 -20   5 230.490 78.9041
   0 -20   4-17.1228 71.2232
   0  20  -4 29.6037 68.2138
   0 -20   4 108.556 70.9099
   0 -20   3 878.283 122.983
   0  20  -3 893.832 126.807
   0 -20   3 1185.30 151.045
   0 -20   2 358.706 88.0024
   0  20  -2 506.476 103.147
   0 -20   2 230.189 91.0996
   0 -20   1 9.16131 77.0525
   0  20  -1 54.0192 73.6481
   0 -20   1 126.084 68.2978
   0 -20   0 280.508 106.439
   0  20   0 38.1990 73.2897
   0 -20   0 141.379 75.1796
   0  20   1 760.384 120.697
   0 -20  -1 646.433 109.703
   0 -20  -1 543.837 119.122
   0 -20  -2 147.207 70.3551
   0 -20  -2 60.7649 83.0568
   0  20   2 187.608 92.1583
   0 -20  -3 105.043 78.7495
   0  20   3-33.3766 81.2630
   0 -20  -3 63.6233 91.9034
   0 -20  -4 325.806 121.716
   0  20   4 384.812 101.583
   0 -20  -4 229.705 82.4714
   0  20   5 450.575 107.251
   0 -20  -5 666.652 115.339
   0 -20  -5 404.113 126.256
   0  20   6-2.73510 73.7924
   0 -20  -6 76.9736 96.8803
   0 -20  -6-33.3070 69.6821
   0 -20  -7 237.823 84.6137
   0 -20  -7 317.110 134.418
   0  20   7 231.043 102.805
   0 -20  -8 114.093 105.282
   0 -20  -9-265.837 137.218
   0 -21  28-72.6817 113.461
   0 -21  27-10.4799 95.2745
   0  21 -27 76.5737 98.8978
   0 -21  26 128.783 108.597
   0  21 -26-152.278 126.215
   0  21 -25-30.8927 98.4734
   0 -21  25-132.230 103.546
   0  21 -24 8.65314 102.063
   0 -21  24-178.939 108.059
   0  21 -23 140.067 111.662
   0 -21  23-37.7438 86.3706
   0  21 -22 94.8958 101.582
   0 -21  22 7.91898 80.7912
   0  21 -21 610.272 143.171
   0 -21  21 413.366 121.370
   0 -21  20 497.297 118.794
   0  21 -20 152.643 95.2115
   0 -21  19-90.6941 79.8791
   0  21 -19 113.913 99.4533
   0 -21  18 393.085 109.169
   0  21 -18 383.424 108.374
   0 -21  17 142.445 75.9911
   0  21 -17 183.118 103.662
   0 -21  16 94.3719 82.0105
   0  21 -16 157.368 84.8489
   0  21 -15 306.057 99.8595
   0 -21  15 182.708 88.9877
   0  21 -14 76.6609 81.1173
   0 -21  14 137.858 85.0777
   0  21 -13 183.230 91.5963
   0 -21  13 199.388 87.3001
   0  21 -12 56.8572 70.3045
   0 -21  12 158.093 76.4875
   0 -21  11 458.971 99.1598
   0  21 -11 451.645 106.343
   0  21 -10 548.651 116.983
   0 -21  10 552.238 106.561
   0  21  -9-17.6282 75.1117
   0 -21   9 41.3726 62.9532
   0 -21   8 392.377 94.0644
   0  21  -8 486.516 117.261
   0 -21   7 644.126 110.331
   0  21  -7 691.791 127.177
   0  21  -6 133.111 80.1492
   0 -21   6 164.154 80.3865
   0 -21   5 223.385 92.9996
   0 -21   5 130.343 73.2603
   0  21  -5 182.341 86.5146
   0 -21   4 122.460 80.5806
   0 -21   4 211.975 95.3818
   0  21  -4 103.886 68.7661
   0 -21   3 117.549 80.8827
   0 -21   3 25.7247 63.9633
   0  21  -2 254.837 93.2401
   0 -21   2 288.483 97.4091
   0 -21   2 298.617 94.7836
   0  21  -1 239.483 93.0531
   0 -21   1 115.170 70.5837
   0 -21   1 306.987 104.412
   0 -21   0-46.1552 91.1337
   0  21   0 85.3191 83.6940
   0 -21   0 25.3849 70.4533
   0 -21  -1 74.9283 88.0578
   0  21   1 81.5538 79.4867
   0 -21  -1 64.7181 75.3396
   0 -21  -2 237.442 93.3125
   0 -21  -2 137.302 96.2656
   0  21   2 169.240 86.1779
   0 -21  -3 352.543 104.009
   0 -21  -3 408.791 134.264
   0  21   3 386.596 108.801
   0 -21  -4 86.7556 99.2416
   0 -21  -4 105.078 88.9986
   0  21   4-74.1515 84.8559
   0 -21  -5 277.700 133.417
   0  21   5 34.4023 84.7026
   0 -21  -5 45.1314 74.5343
   0  21   6 213.057 95.3449
   0 -21  -6 75.0955 82.5615
   0 -21  -6 52.1860 100.970
   0 -21  -7-29.0088 110.916
   0 -21  -8-175.368 118.990
   0 -22  27 84.9701 104.094
   0  22 -26 234.612 138.293
   0 -22  26 189.339 112.042
   0  22 -25 201.900 115.585
   0 -22  25 146.010 119.463
   0 -22  24 39.8132 93.8032
   0  22 -24-116.172 116.472
   0 -22  23 327.403 127.192
   0  22 -23 166.179 119.404
   0 -22  22 26.9494 89.6875
   0  22 -22 124.472 105.531
   0 -22  21 21.7553 83.6630
   0  22 -21 153.792 92.6523
   0  22 -20 82.3375 91.9428
   0 -22  20 294.310 105.245
   0 -22  19 611.173 137.425
   0  22 -19 515.662 127.126
   0 -22  18 9.52759 81.2860
   0  22 -18 119.278 93.9983
   0  22 -17 88.4524 91.2466
   0 -22  17-1.28115 73.6302
   0  22 -16 542.415 127.090
   0 -22  16 492.046 112.394
   0 -22  15 182.323 79.0488
   0  22 -15 290.765 104.731
   0  22 -14 50.5646 77.3433
   0 -22  14 312.929 109.268
   0  22 -13 201.663 93.5825
   0 -22  13 23.7698 76.7374
   0 -22  12 238.383 94.9742
   0  22 -12 130.127 81.0355
   0 -22  11 55.0585 71.7103
   0  22 -11-71.2575 76.8562
   0  22 -10 397.299 105.190
   0 -22  10 386.609 104.478
   0  22  -9 138.601 84.4083
   0 -22   9 269.168 85.2506
   0 -22   8 83.6646 73.4548
   0  22  -8-101.215 84.1608
   0 -22   7 26.6193 67.7245
   0  22  -7-134.731 106.224
   0 -22   6 642.067 121.692
   0  22  -6 548.570 112.084
   0 -22   5 181.022 88.0569
   0  22  -5-26.4213 69.9139
   0 -22   4 167.175 73.9242
   0  22  -4 137.197 79.2221
   0 -22   3 172.150 77.6429
   0  22  -3 82.1219 83.1585
   0  22  -2 304.094 104.386
   0 -22   2 370.673 105.229
   0 -22   1-96.9612 79.1592
   0  22  -1-28.8807 74.2520
   0 -22   0 37.8876 72.2737
   0  22   0 27.4602 78.2483
   0  22   1 141.368 95.9138
   0 -22  -1-20.4609 70.6938
   0 -22  -2 92.2620 70.8941
   0  22   2 120.246 82.8989
   0 -22  -3 98.7612 86.3081
   0  22   3 40.9409 76.2575
   0 -22  -4 212.186 94.4780
   0  22   4 120.314 95.5661
   0 -22  -5 43.7550 76.7975
   0  22   5-79.5051 92.5538
   0 -23  26-127.400 113.410
   0 -23  25 92.7301 105.287
   0  23 -25 288.863 137.818
   0  23 -24 8.70469 108.170
   0 -23  24 83.7848 102.138
   0  23 -23 144.639 121.922
   0 -23  23 104.422 97.2180
   0  23 -22 54.2380 107.213
   0 -23  22 37.5821 93.3341
   0  23 -21 292.388 123.468
   0 -23  21 689.555 153.666
   0  23 -20 418.885 131.402
   0 -23  20 570.383 133.842
   0  23 -19 27.6894 87.0560
   0 -23  19-50.0965 87.0385
   0  23 -18 252.284 104.390
   0 -23  18 114.126 79.3221
   0  23 -17 223.016 108.171
   0 -23  17-5.83072 81.0029
   0 -23  16-82.4779 84.4372
   0  23 -16 28.3759 81.8903
   0  23 -15 135.196 95.7604
   0 -23  15 286.168 105.289
   0  23 -14 155.827 92.1075
   0 -23  14 491.071 123.275
   0  23 -13-48.3832 91.5686
   0 -23  13-45.8388 78.7035
   0 -23  12 380.077 109.290
   0  23 -12 257.374 99.0658
   0  23 -11 350.515 108.793
   0 -23  11 300.196 101.041
   0  23 -10 159.968 87.0984
   0 -23  10 153.974 86.2517
   0 -23   9 28.1770 69.9478
   0  23  -9 65.5432 81.0490
   0 -23   8 558.497 109.663
   0  23  -8 522.615 119.893
   0  23  -7 247.614 112.589
   0 -23   7 141.200 81.6880
   0 -23   6 128.111 80.0012
   0  23  -6 58.9278 82.0069
   0  23  -5 183.710 98.2367
   0 -23   5 41.7362 71.2342
   0 -23   4 210.103 90.8368
   0  23  -4 212.009 76.4772
   0 -23   3-51.0748 71.9791
   0  23  -3 69.4467 85.6751
   0 -23   2 75.3002 84.0933
   0  23  -2 50.7423 82.3618
   0 -23   1 174.246 92.5823
   0  23  -1 164.414 95.9791
   0  23   0 241.837 99.9729
   0 -23   0 170.524 82.5939
   0 -23  -1 38.7026 83.2069
   0  23   1 43.9521 87.5245
   0 -23  -2 75.6258 83.8819
   0  23   2 112.373 97.1267
   0  23   3-50.4943 87.5084
   0 -23  -3-23.4748 76.2102
   0 -23  -4-65.6120 78.0224
   0  23   4-7.24951 79.9328
   0 -24  24-88.8811 104.449
   0 -24  23-65.2075 100.923
   0  24 -23 33.0202 100.441
   0 -24  22 217.836 114.662
   0  24 -22 302.972 127.313
   0  24 -21 28.2163 95.4569
   0 -24  21 34.6741 88.3567
   0 -24  20 114.247 97.7244
   0  24 -20 165.627 120.849
   0 -24  19 100.311 100.460
   0  24 -19-37.7021 111.952
   0  24 -18 7.63417 99.9238
   0 -24  18 58.9265 85.0992
   0  24 -17-53.5840 92.3845
   0 -24  17 40.4929 79.4525
   0  24 -16-24.8349 87.4862
   0 -24  16 169.739 92.7446
   0 -24  15 40.8510 88.0430
   0  24 -15 88.2240 100.539
   0  24 -14 23.1011 92.7531
   0 -24  14 59.7793 89.7575
   0 -24  13 81.8661 83.0890
   0  24 -13 244.560 102.303
   0 -24  12-68.0085 81.5142
   0  24 -12-71.8782 85.5475
   0  24 -11-27.2035 82.7702
   0 -24  11 212.769 100.771
   0 -24  10 404.143 111.342
   0  24 -10 510.068 118.819
   0 -24   9 492.496 114.384
   0  24  -9 337.759 110.199
   0  24  -8 75.7112 81.7414
   0 -24   8-40.8838 80.4473
   0  24  -7 60.8168 85.4337
   0 -24   7 25.9676 70.3935
   0 -24   6 48.5575 70.1585
   0  24  -6 94.5971 89.0349
   0  24  -5-88.6573 83.6155
   0 -24   5-102.662 83.4893
   0 -24   4 94.3464 82.8770
   0  24  -4 51.2353 82.7700
   0  24  -3 53.7824 78.9445
   0 -24   3 10.2113 73.0021
   0  24  -2 18.8022 85.1009
   0 -24   2-10.7710 82.4084
   0 -24   1 138.698 96.6253
   0  24  -1 128.806 94.0216
   0  24   0 469.782 118.391
   0 -24   0 286.595 103.479
   0 -24  -1 691.410 133.351
   0  24   1 468.213 125.777
   0 -24  -2 139.713 81.3570
   0  24   2 94.3102 91.6572
   0  24   3 93.1500 94.5820
   0 -24  -3-113.219 96.6603
   0 -25  22 34.4798 94.6904
   0  25 -21 50.9023 107.086
   0 -25  21 146.913 110.259
   0  25 -20 243.751 116.223
   0 -25  20 156.430 112.385
   0  25 -19-157.896 108.753
   0 -25  19-271.108 113.329
   0 -25  18 453.776 122.922
   0  25 -18 658.933 150.226
   0  25 -17 76.9114 95.5038
   0 -25  17 60.3266 88.9829
   0 -25  16 108.241 95.9696
   0  25 -16-66.8610 109.808
   0  25 -15 218.377 104.344
   0 -25  15 116.357 100.172
   0  25 -14 150.445 104.215
   0 -25  14 315.782 118.807
   0  25 -13-53.4701 101.136
   0 -25  13 15.0503 88.3082
   0  25 -12-49.4866 91.0089
   0 -25  12-166.027 90.4513
   0 -25  11 31.6232 79.6970
   0  25 -11 35.3165 85.7696
   0  25 -10 179.004 114.375
   0 -25  10 99.3014 98.7300
   0  25  -9-59.1409 87.8452
   0 -25   9-115.384 95.7695
   0  25  -8-45.4840 92.6984
   0 -25   8-7.43159 79.3963
   0  25  -7-139.121 91.1441
   0 -25   7-47.9744 82.5879
   0 -25   6 187.949 93.5515
   0  25  -6-222.757 118.764
   0 -25   5-80.5524 83.9503
   0  25  -5 19.5429 93.9606
   0  25  -4-4.10995 90.7006
   0 -25   4-37.6193 89.4617
   0 -25   3 69.0713 85.5745
   0  25  -3 120.299 94.6088
   0  25  -2 49.2771 90.8068
   0 -25   2-19.0114 88.0239
   0  25  -1 75.2851 92.3121
   0 -25   1 17.4389 91.7315
   0 -25   0 7.80458 94.5794
   0  25   0-12.9225 87.1963
   0  25   1 114.460 95.0202
   0 -25  -1-70.9207 86.3143
   0  26 -19 24.2363 99.4701
   0 -26  19 54.9705 97.1344
   0 -26  18-96.2347 102.031
   0  26 -18 46.1291 96.7042
   0 -26  17 78.6655 100.292
   0  26 -17 112.153 111.965
   0  26 -16 95.6352 111.704
   0 -26  16-252.738 106.996
   0  26 -15 176.990 103.519
   0 -26  15-16.3041 89.1129
   0  26 -14-198.320 109.287
   0 -26  14 207.529 106.201
   0  26 -13-6.78729 96.9638
   0 -26  13 152.965 98.2798
   0 -26  12 164.107 92.3838
   0  26 -12 3.88571 88.3528
   0 -26  11 132.672 104.801
   0  26 -11-98.0097 112.026
   0  26 -10 54.4742 89.0362
   0 -26  10 5.03344 79.6567
   0 -26   9 116.566 94.7401
   0  26  -9 62.2218 86.3334
   0 -26   8-50.0745 96.8002
   0  26  -8-22.6537 87.8772
   0 -26   7-23.3828 81.3817
   0  26  -7-91.4771 94.3530
   0  26  -6 65.8347 93.9317
   0 -26   6 91.9317 93.4963
   0 -26   5-24.8719 78.4630
   0  26  -5-37.8724 105.986
   0  26  -4 93.9140 90.0799
   0 -26   4-51.6335 83.3316
   0 -26   3-150.209 104.044
   0  26  -3 66.4197 88.6599
   0  26  -2-63.2060 105.123
   0  27 -14 136.927 103.755
   0  27 -13 90.0631 95.6289
   0  27 -12 71.7745 102.275
   0  27 -11-12.6760 91.4479
   0  27 -10 156.380 114.870
   0  27  -9 30.2444 88.4429
   0  27  -8-12.3288 91.8060
   1 -27   6 25.3103 82.7446
   1 -27   7 95.4850 93.0541
   1 -27   8 215.658 109.456
  -1  27  -8-33.0215 91.9643
  -1  27  -9 6.07641 95.5934
   1 -27   9 63.5891 90.9804
   1 -27  10 17.4454 94.2782
  -1  27 -10-110.443 101.260
   1 -27  11 73.6732 102.781
  -1  27 -11 156.075 105.485
   1 -27  12-30.0375 94.1273
  -1  27 -12 19.4815 91.4330
  -1  27 -13 1.62121 94.3185
   1 -27  13 214.657 114.062
  -1  27 -14 27.1367 107.113
   1 -27  14-92.4455 100.003
  -1  27 -15 74.9224 104.074
   1 -27  15 35.8045 90.5086
   1 -26   1-87.5912 94.2374
  -1  26  -2-10.4572 87.1068
   1 -26   2-91.1537 97.5898
  -1  26  -3 138.155 112.017
   1 -26   3-65.1020 86.7244
  -1  26  -4 73.0333 90.7886
   1 -26   4-132.062 94.1575
   1 -26   5 115.025 92.2842
  -1  26  -5-200.883 116.810
   1 -26   6 49.8709 93.3034
  -1  26  -6 4.38913 89.8401
  -1  26  -7 92.8179 93.7106
   1 -26   7 172.100 111.780
  -1  26  -8 191.551 119.849
   1 -26   8 44.1275 82.3174
   1 -26   9 216.050 109.288
  -1  26  -9 155.070 107.505
  -1  26 -10 99.8328 92.4613
   1 -26  10 102.782 101.616
   1 -26  11 5.15839 86.1032
  -1  26 -11 28.9488 85.4453
  -1  26 -12 74.7593 88.9419
   1 -26  12-120.594 106.844
  -1  26 -13-97.3065 96.9698
   1 -26  13-88.9083 86.7443
   1 -26  14-20.9595 85.6287
  -1  26 -14-16.8485 98.3968
   1 -26  15 136.284 100.411
  -1  26 -15 35.6698 92.8565
  -1  26 -16 44.6664 98.6893
   1 -26  16 17.5605 89.8282
   1 -26  17 221.265 123.474
  -1  26 -17 64.2603 115.925
   1 -26  18 253.807 125.118
  -1  26 -18 283.444 128.486
  -1  26 -19 257.074 134.182
   1 -26  19 78.4473 98.9645
   1 -25  -1 100.684 83.2354
  -1  25   1 51.0408 89.3022
  -1  25   0 255.643 108.064
   1 -25   0 299.561 107.541
   1 -25   1-22.4641 79.0657
  -1  25  -1 195.323 110.881
   1 -25   2-22.0764 74.2233
  -1  25  -2-47.5057 88.6396
  -1  25  -3-231.152 106.735
   1 -25   3 56.4357 87.4190
  -1  25  -4-107.063 106.403
   1 -25   4 163.859 103.536
   1 -25   5 150.152 95.3014
  -1  25  -5-94.7275 113.330
  -1  25  -6 54.6170 91.0940
   1 -25   6-27.1892 76.1281
  -1  25  -7 143.203 105.117
   1 -25   7 145.722 95.4782
  -1  25  -8 57.9394 92.1884
   1 -25   8 64.0283 82.5587
  -1  25  -9 31.0160 86.9505
   1 -25   9 38.0871 86.1780
  -1  25 -10 334.351 115.151
   1 -25  10 549.396 128.557
  -1  25 -11 35.0996 87.0319
   1 -25  11 96.8743 93.2375
   1 -25  12 345.055 113.192
  -1  25 -12-32.4801 86.9517
  -1  25 -13 32.9509 91.5714
   1 -25  13 128.173 94.4921
  -1  25 -14-19.8339 89.8010
   1 -25  14-60.4458 84.6265
   1 -25  15 94.0277 99.2237
  -1  25 -15 36.0529 88.2552
  -1  25 -16-3.99723 99.5670
   1 -25  16-25.6966 83.1803
  -1  25 -17 265.001 117.587
   1 -25  17 55.4211 85.3379
   1 -25  18 99.0132 90.6488
  -1  25 -18 116.896 102.498
  -1  25 -19 20.6825 92.0421
   1 -25  19 147.751 103.554
   1 -25  20 176.850 107.347
  -1  25 -20 87.7223 103.925
   1 -25  21 266.337 121.390
  -1  25 -21 72.2208 104.183
   1 -25  22-5.36861 102.374
  -1  25 -22-18.2821 111.978
  -1  24   4-211.557 113.184
   1 -24  -3 122.574 82.7146
  -1  24   3-76.2412 99.8263
   1 -24  -2 122.540 83.0312
  -1  24   2 7.78717 87.4917
  -1  24   1 262.108 107.533
   1 -24  -1 341.924 100.062
   1 -24   0 151.803 95.5905
  -1  24   0 79.7747 93.0548
   1 -24   1 55.7780 71.8829
  -1  24  -1 87.6871 85.3700
   1 -24   2 15.5648 68.6695
  -1  24  -2 87.2081 92.0917
  -1  24  -3 91.8571 81.4640
   1 -24   3-9.36596 76.6026
  -1  24  -4 117.086 85.6899
   1 -24   4 98.4751 78.7855
  -1  24  -5 163.826 94.4980
   1 -24   5 201.627 89.4545
  -1  24  -6 31.1357 84.7634
   1 -24   6 56.2528 70.4630
  -1  24  -7-211.806 107.934
   1 -24   7-146.044 86.9478
  -1  24  -8 141.312 90.2224
   1 -24   8 261.707 99.7404
  -1  24  -9 385.258 121.168
   1 -24   9 414.358 106.457
  -1  24 -10 28.7952 79.4416
   1 -24  10-41.1044 80.3421
   1 -24  11-9.43081 80.7830
  -1  24 -11 122.418 88.1676
   1 -24  12 238.836 99.0024
  -1  24 -12 56.9443 82.3742
  -1  24 -13 130.686 82.8823
   1 -24  13-12.7825 81.8584
   1 -24  14 112.287 93.8057
  -1  24 -14-77.7876 97.8426
  -1  24 -15 209.417 105.347
   1 -24  15 61.0388 77.9314
  -1  24 -16-107.382 101.805
   1 -24  16 111.541 85.6008
   1 -24  17-86.0625 86.9913
  -1  24 -17 2.37535 83.2817
  -1  24 -18 16.4054 92.7280
   1 -24  18-62.1879 90.1080
   1 -24  19-51.7615 96.5559
  -1  24 -19 38.9309 93.6453
   1 -24  20-185.167 98.4111
  -1  24 -20-49.8470 92.1863
  -1  24 -21-29.5882 107.619
   1 -24  21 61.8499 110.444
  -1  24 -22-25.7412 109.106
   1 -24  22-27.7145 97.5240
  -1  24 -23 60.3639 99.5890
   1 -24  23-5.08556 93.9039
   1 -24  24-200.071 125.935
  -1  24 -24 47.7396 104.147
  -1  23   5-73.7196 98.1125
   1 -23  -5 5.85956 105.026
  -1  23   4 131.879 94.2873
   1 -23  -4-8.06901 99.8118
   1 -23  -3 89.9846 80.7395
   1 -23  -3-1.32020 94.2525
  -1  23   3 72.4755 90.1309
   1 -23  -2 64.3941 79.7592
  -1  23   2 153.541 98.3188
   1 -23  -2-21.2399 98.5297
   1 -23  -1 81.5858 100.259
  -1  23   1 261.628 102.215
   1 -23  -1 149.660 79.5110
   1 -23   0 211.915 98.9374
   1 -23   0 146.859 104.486
  -1  23   0 287.567 104.334
   1 -23   1 144.334 105.380
   1 -23   1-26.3170 75.0145
  -1  23  -1 28.6426 81.3058
  -1  23  -2 94.7194 87.2876
   1 -23   2 139.456 105.374
   1 -23   2-3.00397 69.8375
   1 -23   3 164.900 81.6328
   1 -23   3 105.915 89.9548
  -1  23  -3 171.117 87.1881
  -1  23  -4 319.999 100.168
   1 -23   4 231.809 83.5129
   1 -23   4 185.158 99.6030
  -1  23  -5-47.4881 75.8621
   1 -23   5 102.545 87.0968
   1 -23   5 127.473 77.7389
  -1  23  -6 77.9448 73.8447
   1 -23   6 158.944 77.6431
  -1  23  -7 567.344 124.630
   1 -23   7 520.063 115.737
   1 -23   8 186.138 80.0360
  -1  23  -8 176.587 87.0716
  -1  23  -9 673.068 130.509
   1 -23   9 809.640 132.339
   1 -23  10 64.1213 73.5989
  -1  23 -10 347.857 102.345
   1 -23  11 81.7243 90.7099
  -1  23 -11 3.48234 86.3684
  -1  23 -12 69.0782 74.5269
   1 -23  12 180.947 93.4644
  -1  23 -13 194.760 90.5207
   1 -23  13 0.95735 72.9257
   1 -23  14-88.1224 82.1299
  -1  23 -14-146.311 97.5984
   1 -23  15 30.2875 77.5639
  -1  23 -15 135.274 93.1920
  -1  23 -16 73.2994 88.2807
   1 -23  16 6.47722 75.7034
  -1  23 -17 9.84810 80.8830
   1 -23  17-21.2872 88.7646
  -1  23 -18 151.128 106.240
   1 -23  18-41.6264 89.4600
  -1  23 -19-5.04114 87.3989
   1 -23  19 326.263 106.163
   1 -23  20 117.229 94.4756
  -1  23 -20 132.549 101.557
  -1  23 -21 267.875 128.330
   1 -23  21 19.3648 86.9926
  -1  23 -22-48.5749 97.5860
   1 -23  22 53.0060 94.1777
   1 -23  23-112.794 97.7386
  -1  23 -23 10.0066 99.3874
  -1  23 -24 69.5362 102.901
   1 -23  24 29.4014 95.9966
   1 -23  25 110.675 115.928
  -1  23 -25-158.756 127.102
   1 -22  -7-95.2950 114.741
  -1  22   7-33.5627 86.9725
  -1  22   6 88.3567 85.9046
   1 -22  -6 76.9357 109.164
  -1  22   5 17.6564 84.1303
   1 -22  -5 26.6240 100.710
   1 -22  -4 244.802 93.8780
   1 -22  -4 105.642 100.531
  -1  22   4 229.363 96.6769
   1 -22  -3-52.5352 96.3689
  -1  22   3 40.1450 94.2247
   1 -22  -3 87.0079 76.0657
   1 -22  -2 330.330 95.8549
   1 -22  -2 354.648 119.930
  -1  22   2 377.132 115.723
  -1  22   1 167.013 92.7024
   1 -22  -1-31.7975 73.6197
   1 -22  -1 98.2487 95.3606
  -1  22   0 0.20386 85.0731
   1 -22   0-22.2970 87.7835
   1 -22   0 23.0628 75.0900
   1 -22   1 436.167 123.301
  -1  22  -1 359.188 109.732
   1 -22   1 505.954 113.978
   1 -22   2 371.619 97.7455
   1 -22   2 320.606 113.555
  -1  22  -2 403.415 109.185
  -1  22  -3 13.1645 73.2025
   1 -22   3 49.7970 62.2762
   1 -22   3-25.2640 79.2060
  -1  22  -4 28.7236 72.3482
   1 -22   4 88.1719 75.8644
   1 -22   4 144.443 90.5933
  -1  22  -5-25.4524 78.0844
   1 -22   5 8.34917 79.7996
   1 -22   5 7.16107 60.6412
  -1  22  -6 382.877 100.994
   1 -22   6 274.644 90.4381
   1 -22   6 239.232 97.2219
   1 -22   7 404.699 124.466
  -1  22  -7 281.589 101.507
   1 -22   7 470.365 104.873
   1 -22   8 634.037 121.310
  -1  22  -8 656.558 124.897
   1 -22   8 876.696 129.745
   1 -22   9 49.8924 75.6489
   1 -22   9 146.449 83.8810
  -1  22  -9 34.0776 76.8999
  -1  22 -10-74.6765 76.2214
   1 -22  10-151.944 82.5265
   1 -22  10 27.7833 70.0702
   1 -22  11 420.477 100.157
  -1  22 -11 346.280 101.282
   1 -22  12 16.0236 71.2885
  -1  22 -12 214.782 95.3675
  -1  22 -13-103.394 72.3882
  -1  22 -13 38.2713 71.5531
   1 -22  13 14.7985 70.8307
   1 -22  14 68.7440 79.3144
  -1  22 -14 88.5730 72.8631
  -1  22 -14-22.8734 74.3096
  -1  22 -15 61.0185 83.6670
   1 -22  15 158.944 78.6682
   1 -22  16 141.996 85.3141
  -1  22 -16 168.155 91.4979
  -1  22 -17 80.9270 89.8448
   1 -22  17 102.801 79.3044
   1 -22  18-11.9519 85.3990
  -1  22 -18 103.048 95.4055
  -1  22 -19 6.48902 84.9559
   1 -22  19-11.3709 93.7250
  -1  22 -20 41.4630 89.9703
   1 -22  20 87.5045 88.8644
   1 -22  21 152.522 97.8523
  -1  22 -21 214.849 113.901
   1 -22  22-63.1913 95.2697
  -1  22 -22-65.4832 101.806
   1 -22  23-84.8190 101.663
  -1  22 -23 59.8029 98.4630
   1 -22  24-78.2972 99.9168
  -1  22 -24-74.7356 106.259
   1 -22  25 284.486 130.858
  -1  22 -25-0.09950 95.2305
   1 -22  26-27.6267 96.7053
  -1  22 -26 178.824 121.668
  -1  21   8 120.401 91.3607
   1 -21  -8-66.0647 104.599
   1 -21  -7 256.065 134.746
  -1  21   7 214.225 99.8183
  -1  21   6 148.675 90.8123
   1 -21  -6 243.206 121.056
   1 -21  -5-46.2058 72.8856
  -1  21   5 5.25734 81.7405
   1 -21  -5 130.025 93.7242
  -1  21   4 393.684 114.916
   1 -21  -4 412.503 136.746
   1 -21  -4 462.954 99.6621
   1 -21  -3 364.680 116.625
  -1  21   3 290.806 100.139
   1 -21  -3 182.882 75.0938
   1 -21  -2-28.4309 74.7389
   1 -21  -2 83.9669 99.5003
  -1  21   2 44.4888 74.1668
   1 -21  -1-54.3930 78.6394
  -1  21   1-79.1381 86.6632
   1 -21  -1-63.9427 71.6717
  -1  21   0 95.6272 75.9353
   1 -21   0 182.735 101.512
   1 -21   0 79.6862 69.3372
  -1  21  -1 10.4531 69.7513
   1 -21   1-35.6085 79.8576
   1 -21   1-71.1471 63.4020
   1 -21   2 172.709 97.5500
  -1  21  -2 64.4511 75.1614
   1 -21   2 93.1918 69.1652
   1 -21   3 456.951 94.7770
  -1  21  -3 283.056 93.6281
   1 -21   3 241.382 101.696
  -1  21  -4 159.939 89.0036
   1 -21   4 99.9413 69.7377
   1 -21   4 274.490 107.828
   1 -21   5-1.44562 82.3642
   1 -21   5-40.7187 70.5195
  -1  21  -5 129.304 86.5676
  -1  21  -6 1242.27 145.922
   1 -21   6 1263.26 162.057
   1 -21   6 1200.21 141.078
   1 -21   7 458.754 96.4465
  -1  21  -7 456.387 109.649
   1 -21   7 589.281 122.864
  -1  21  -8 109.780 76.4823
   1 -21   8 89.8631 73.1677
   1 -21   8 60.3246 72.6165
   1 -21   9 330.488 98.7876
  -1  21  -9 381.324 102.763
   1 -21   9 368.618 90.3791
  -1  21 -10 780.695 134.196
   1 -21  10 636.097 116.853
   1 -21  10 868.178 127.322
  -1  21 -11 45.5134 75.5225
   1 -21  11 136.445 83.9118
   1 -21  11-81.9027 75.9361
   1 -21  12 198.472 87.0232
  -1  21 -12 382.881 108.123
  -1  21 -13 516.745 110.080
   1 -21  13 360.871 99.2370
  -1  21 -13 391.789 98.2575
   1 -21  14 97.4561 76.0865
  -1  21 -14 68.5764 64.2171
  -1  21 -14 76.7498 80.2295
  -1  21 -15 209.787 75.2416
  -1  21 -15 105.682 86.6606
   1 -21  15 233.514 95.1886
   1 -21  16 100.820 75.1030
  -1  21 -16-102.945 92.4830
  -1  21 -16-47.0591 61.7688
   1 -21  17 79.2145 79.5256
  -1  21 -17-23.0317 62.1720
  -1  21 -17 36.1176 76.9081
  -1  21 -18 30.3440 83.1873
   1 -21  18 228.987 98.0512
  -1  21 -18-25.6783 67.1476
  -1  21 -19-157.862 90.9045
   1 -21  19 49.3260 84.4032
   1 -21  20-160.791 90.2714
  -1  21 -20 140.538 98.5296
   1 -21  21-20.3121 80.8159
  -1  21 -21 80.1833 90.8728
  -1  21 -22 73.1036 93.1433
   1 -21  22 8.97106 86.2954
   1 -21  23 25.1499 87.6532
  -1  21 -23 101.123 108.365
   1 -21  24 57.2141 92.1140
  -1  21 -24-54.3628 94.1596
   1 -21  25 71.2549 109.688
  -1  21 -25-27.6494 101.401
   1 -21  26 178.605 124.329
  -1  21 -26 105.595 113.621
   1 -21  27 91.9826 115.482
  -1  21 -27 68.5812 117.480
   1 -20  -9 148.813 105.577
  -1  20   9 154.020 105.723
   1 -20  -8 336.312 127.518
  -1  20   8 324.176 109.128
   1 -20  -7-111.863 113.943
  -1  20   7 79.4871 78.5279
  -1  20   6 316.735 107.893
   1 -20  -6 111.576 74.3245
   1 -20  -6 168.752 108.295
   1 -20  -5 690.737 112.643
   1 -20  -5 902.694 167.312
  -1  20   5 920.618 141.005
  -1  20   4 145.702 80.9152
   1 -20  -4 113.550 106.216
   1 -20  -4 77.8517 70.4615
   1 -20  -3 1.10435 70.1210
   1 -20  -3 82.1327 79.5891
  -1  20   3 14.9267 77.8956
   1 -20  -2 350.208 107.962
  -1  20   2 107.431 70.9049
   1 -20  -2 203.734 74.0135
   1 -20  -1 248.722 106.180
   1 -20  -1 192.739 72.5112
  -1  20   1 219.791 78.6339
   1 -20   0 116.983 76.6908
   1 -20   0 40.2503 75.5532
  -1  20   0 107.464 82.7833
   1 -20   1 312.243 88.2984
   1 -20   1 243.489 90.1079
  -1  20  -1 355.606 98.4194
  -1  20  -2 526.718 109.175
   1 -20   2 465.344 94.3232
   1 -20   2 562.935 120.763
   1 -20   3 180.113 92.6642
  -1  20  -3-33.9341 67.3176
   1 -20   3 131.233 72.6678
  -1  20  -4 1195.45 142.601
   1 -20   4 1254.41 158.529
   1 -20   4 1234.95 131.569
   1 -20   5 2290.31 208.833
   1 -20   5 1899.28 160.254
  -1  20  -5 1957.86 172.678
   1 -20   6-45.9609 64.8346
   1 -20   6 17.6808 74.2559
  -1  20  -6 68.8909 76.9756
  -1  20  -7 687.243 112.523
   1 -20   7 619.100 106.053
   1 -20   7 650.345 121.274
   1 -20   8 769.537 115.808
  -1  20  -8 853.814 126.658
   1 -20   8 742.010 121.876
  -1  20  -9 41.7955 74.9521
   1 -20   9 92.0760 66.7893
   1 -20   9 1.63014 66.7902
   1 -20  10 333.462 93.5060
   1 -20  10 502.835 108.205
  -1  20 -10 159.794 87.1069
   1 -20  11 62.8355 73.6530
   1 -20  11 89.0123 86.3748
  -1  20 -11 115.655 84.0992
  -1  20 -12-1.29273 61.3269
  -1  20 -12 37.1428 71.3435
   1 -20  12 62.3999 65.6317
  -1  20 -13 130.177 73.7801
   1 -20  13-19.9341 71.2423
  -1  20 -13-56.2763 71.3945
  -1  20 -14 781.638 127.426
  -1  20 -14 563.070 98.3883
   1 -20  14 756.879 127.772
  -1  20 -15 1536.95 168.055
   1 -20  15 1620.99 172.520
  -1  20 -15 1734.40 159.363
  -1  20 -16-88.1515 70.2066
   1 -20  16 98.8802 78.1031
  -1  20 -16-102.921 81.9046
  -1  20 -17 120.618 70.7485
   1 -20  17 232.769 96.0084
  -1  20 -17 45.3923 77.0561
   1 -20  18 269.969 94.9938
  -1  20 -18 233.949 82.4057
  -1  20 -18 215.570 93.4128
  -1  20 -19 58.1924 63.8962
  -1  20 -19 112.625 96.4885
   1 -20  19-66.2868 85.7475
   1 -20  20 6.46601 81.5556
  -1  20 -20 125.125 90.7529
  -1  20 -20-15.3837 63.0987
  -1  20 -21 115.105 94.6504
  -1  20 -21-42.4776 61.1913
   1 -20  21 86.1829 89.3668
   1 -20  22 122.548 93.6929
  -1  20 -22 114.727 97.0483
   1 -20  23-52.2916 100.886
  -1  20 -23 145.092 109.067
   1 -20  24 120.341 104.512
  -1  20 -24-168.184 112.903
  -1  20 -25 163.896 117.268
   1 -20  25-55.1140 101.819
   1 -20  26 53.2056 95.0700
  -1  20 -26 55.9494 100.537
  -1  20 -27 44.2708 117.803
   1 -20  27-56.3435 102.043
  -1  20 -28 26.3397 105.902
   1 -20  28 93.7713 110.574
   1 -19 -11 126.513 134.685
  -1  19  10 155.845 93.3693
   1 -19 -10-42.5485 111.495
  -1  19   9 280.728 104.500
   1 -19  -9 107.160 106.862
   1 -19  -8 115.450 103.320
  -1  19   8 114.779 76.2747
  -1  19   7 1040.69 149.356
   1 -19  -7 891.227 164.928
   1 -19  -7 730.961 112.859
  -1  19   6 347.805 97.4959
   1 -19  -6 267.500 88.8144
   1 -19  -6 256.741 117.280
  -1  19   5-60.1372 68.7328
   1 -19  -5-42.1076 62.0261
   1 -19  -5-39.9785 82.1579
  -1  19   4 277.244 90.1118
   1 -19  -4 239.374 81.4314
   1 -19  -3 493.206 93.6979
  -1  19   3 362.985 102.815
   1 -19  -2 165.640 71.9435
  -1  19   2 126.913 88.3353
   1 -19  -2 67.7593 83.1051
  -1  19   1 1806.24 170.280
   1 -19  -1 1687.25 185.983
   1 -19  -1 1778.14 154.400
   1 -19   0 1179.44 129.922
  -1  19   0 1367.05 151.292
   1 -19   0 1309.18 162.946
   1 -19   1 98.5845 81.6199
   1 -19   1 115.249 72.6962
  -1  19  -1 21.1915 66.1777
  -1  19  -2 248.502 82.3750
   1 -19   2 221.585 71.3558
   1 -19   2 157.051 79.3958
  -1  19  -3 332.237 94.0455
   1 -19   3 461.445 107.292
   1 -19   3 399.724 84.3112
   1 -19   4 250.297 76.3088
   1 -19   4 332.581 100.159
  -1  19  -4 254.817 90.0742
  -1  19  -5 272.107 93.8923
   1 -19   5 251.536 84.8656
   1 -19   5 185.238 67.0557
   1 -19   6 85.8416 75.9293
  -1  19  -6 182.606 82.3100
   1 -19   6 83.2277 66.5674
  -1  19  -7 848.346 122.018
   1 -19   7 920.185 129.537
   1 -19   7 810.459 109.044
   1 -19   8 265.467 91.8029
   1 -19   8 375.847 80.5742
  -1  19  -8 251.397 82.7314
   1 -19   9 1024.03 120.692
   1 -19   9 1051.85 135.707
  -1  19  -9 1115.09 134.952
   1 -19  10 73.1171 66.8680
   1 -19  10 25.9389 64.7795
  -1  19 -10 159.963 93.7250
  -1  19 -11 157.992 78.0813
   1 -19  11 49.0406 65.1619
   1 -19  11 192.718 76.8195
  -1  19 -12 46.8897 72.1724
   1 -19  12 230.152 79.9077
  -1  19 -12 272.039 82.5098
   1 -19  13 1270.96 145.783
  -1  19 -13 1398.59 142.609
  -1  19 -13 1089.86 135.401
  -1  19 -14-34.9920 73.8831
  -1  19 -14 125.931 64.6261
   1 -19  14 1.02325 65.2643
  -1  19 -15 410.821 104.215
  -1  19 -15 364.820 86.7493
   1 -19  15 420.498 103.078
   1 -19  16 140.505 70.6617
  -1  19 -16 472.917 111.513
  -1  19 -16 326.689 85.7263
   1 -19  17 10.0613 68.8659
  -1  19 -17 97.4357 77.4655
  -1  19 -17-57.1714 61.1909
   1 -19  18 8.21497 76.7891
  -1  19 -18 16.0554 61.5879
  -1  19 -18 63.8559 76.5929
  -1  19 -19 183.689 87.7783
  -1  19 -19 269.508 78.6650
   1 -19  19 285.834 97.1684
   1 -19  20-137.940 94.5539
  -1  19 -20 101.835 68.9326
  -1  19 -20 42.4760 77.1814
  -1  19 -21-26.7303 59.5356
  -1  19 -21 24.3874 80.2331
   1 -19  21-195.223 96.4720
   1 -19  22 147.856 95.1432
  -1  19 -22-88.5434 88.8006
  -1  19 -22-9.09058 60.0830
  -1  19 -23 500.239 104.374
   1 -19  23 360.399 110.460
  -1  19 -23 366.307 114.982
  -1  19 -24 18.7184 89.6831
  -1  19 -24-12.2610 66.6746
   1 -19  24 61.7407 86.3219
   1 -19  25-174.559 109.956
  -1  19 -25-81.4365 102.831
   1 -19  26 62.0674 95.2318
  -1  19 -26-111.504 111.684
  -1  19 -27 57.3891 103.308
   1 -19  27 167.774 119.325
  -1  19 -28-120.016 124.688
   1 -19  28 54.7184 100.337
  -1  19 -29-120.204 119.755
   1 -19  29 299.925 123.333
   1 -18 -12 283.456 142.179
   1 -18 -11 76.0500 104.145
  -1  18  11 5.29851 79.2688
   1 -18 -10-216.747 128.600
  -1  18  10 62.1894 83.5679
   1 -18  -9 134.495 115.887
  -1  18   9 193.130 92.5248
  -1  18   8 214.221 96.6609
   1 -18  -8 273.074 116.733
   1 -18  -7 95.7795 64.1360
  -1  18   7 129.609 81.1407
   1 -18  -7 100.404 94.1412
   1 -18  -6 213.232 108.304
   1 -18  -6 333.824 87.5931
  -1  18   6 234.972 93.8588
   1 -18  -5 337.179 118.724
  -1  18   5 406.762 106.672
   1 -18  -5 291.801 83.7150
  -1  18   4 114.920 69.0875
   1 -18  -4 179.468 91.1407
   1 -18  -4 31.6109 58.0651
   1 -18  -3 233.449 76.8340
   1 -18  -3 126.831 97.3896
  -1  18   3 111.195 72.7723
   1 -18  -2 1341.26 165.385
  -1  18   2 1283.01 143.459
   1 -18  -2 1254.38 129.770
  -1  18   1 1797.45 162.790
   1 -18  -1 1756.34 185.279
   1 -18  -1 1715.16 144.211
  -1  18   0 513.555 104.247
   1 -18   0 705.532 127.224
   1 -18   0 553.619 93.7496
   1 -18   1 922.984 111.583
  -1  18  -1 952.558 129.625
   1 -18   1 1015.90 138.695
  -1  18  -2-72.5099 69.4583
   1 -18   2 53.0450 80.0160
   1 -18   2-52.9596 56.8148
  -1  18  -3 268.734 81.4160
   1 -18   3 277.015 92.2626
   1 -18   3 178.621 67.4631
   1 -18   4 675.521 98.1027
   1 -18   4 757.079 124.676
  -1  18  -4 624.469 108.021
  -1  18  -5 430.928 88.4356
   1 -18   5 492.447 105.223
   1 -18   5 207.534 65.4344
  -1  18  -6 597.425 104.157
   1 -18   6 636.882 110.672
   1 -18   6 750.300 104.750
   1 -18   7 611.600 108.748
   1 -18   7 563.778 91.9090
  -1  18  -7 616.474 102.186
   1 -18   8 132.967 85.6604
  -1  18  -8 8.89971 70.0293
   1 -18   8 138.775 64.7935
   1 -18   9-11.8264 56.1278
   1 -18   9 104.518 77.5834
  -1  18  -9 58.2121 70.8154
   1 -18  10 388.660 83.6850
  -1  18 -10 349.911 87.1316
   1 -18  10 463.646 94.9435
   1 -18  11 254.720 79.1165
  -1  18 -11 293.766 79.0445
  -1  18 -12 23.3743 62.9635
  -1  18 -12 52.6645 56.8297
  -1  18 -13 116.038 76.4831
  -1  18 -13 36.7971 67.8801
   1 -18  13 57.7687 68.9262
   1 -18  14 2604.43 191.418
  -1  18 -14 2985.64 186.590
  -1  18 -14 2917.32 213.380
   1 -18  15 1884.43 172.589
  -1  18 -15 1510.75 157.207
  -1  18 -15 1690.35 145.201
  -1  18 -16 31.6041 64.8137
   1 -18  16 29.5435 71.8836
  -1  18 -16-49.9358 57.9309
  -1  18 -17 282.892 76.7222
  -1  18 -17 309.011 98.8774
   1 -18  17 561.339 114.206
  -1  18 -18 287.854 75.6627
   1 -18  18 318.558 96.6949
  -1  18 -18 236.310 92.7100
  -1  18 -19 37.8648 57.8358
   1 -18  19 81.1766 81.4926
  -1  18 -19 26.4793 77.6755
  -1  18 -20-82.2620 87.5806
  -1  18 -20-113.705 71.5236
   1 -18  20 109.986 85.2861
   1 -18  21-8.70702 80.7883
  -1  18 -21-49.1547 63.0409
  -1  18 -21 2.31577 82.3114
  -1  18 -22 108.210 80.0707
   1 -18  22-22.5998 78.9833
  -1  18 -22-89.1943 63.1274
   1 -18  23 111.191 85.3036
  -1  18 -23 66.9669 66.9691
  -1  18 -23 197.273 101.299
   1 -18  24-88.8435 94.7690
  -1  18 -24-168.615 102.498
  -1  18 -24-96.0147 75.7042
  -1  18 -25 46.2004 73.2624
  -1  18 -25 195.202 108.036
   1 -18  25-117.133 104.864
  -1  18 -26 125.073 107.538
  -1  18 -26-22.3417 69.5601
   1 -18  26 33.8100 92.8969
  -1  18 -27 92.5776 107.680
   1 -18  27 227.519 125.979
   1 -18  28-3.02099 92.3401
  -1  18 -28 128.964 121.090
   1 -18  29 136.268 104.202
  -1  18 -29-103.176 110.116
   1 -17 -13 17.0761 109.264
   1 -17 -12-96.6616 110.557
  -1  17  12-117.553 89.7418
   1 -17 -11 129.898 108.728
  -1  17  11 1.37092 77.6899
   1 -17 -10-77.6322 92.1255
  -1  17  10-7.34623 72.7169
   1 -17  -9-42.7004 113.705
  -1  17   9 50.5298 78.5770
   1 -17  -8 23.5228 56.2713
  -1  17   8-78.2189 69.4172
   1 -17  -8 6.63053 89.0920
  -1  17   7 1657.78 167.447
   1 -17  -7 1489.46 141.842
   1 -17  -7 1451.54 182.763
   1 -17  -6 696.272 101.334
  -1  17   6 968.417 131.540
   1 -17  -6 684.067 134.889
   1 -17  -5 789.295 103.674
  -1  17   5 704.198 115.015
   1 -17  -5 913.626 152.253
  -1  17   4 762.811 120.205
   1 -17  -4 878.622 115.369
   1 -17  -4 923.563 147.389
   1 -17  -3 217.281 66.6266
  -1  17   3 268.974 81.3285
   1 -17  -3 129.836 74.9790
   1 -17  -2 528.491 89.7649
  -1  17   2 346.508 92.4164
   1 -17  -2 594.322 118.181
  -1  17   1 2331.52 179.377
   1 -17  -1 2224.65 160.233
   1 -17  -1 2479.58 206.842
  -1  17   0 781.513 117.297
   1 -17   0 799.265 125.075
   1 -17   0 753.672 103.912
   1 -17   1 20.9887 62.3631
   1 -17   1 56.6427 53.5312
  -1  17  -1 40.1965 61.8224
   1 -17   2 399.377 98.4250
  -1  17  -2 381.426 85.7801
   1 -17   2 414.216 84.4526
   1 -17   3 1584.11 136.948
   1 -17   3 1462.30 155.630
  -1  17  -3 1674.00 152.465
   1 -17   4 54.4406 66.6823
   1 -17   4-33.3701 55.1957
  -1  17  -4-42.1658 66.9054
   1 -17   5 695.422 108.209
   1 -17   5 564.362 87.4323
  -1  17  -5 655.021 100.066
   1 -17   6 1840.89 144.857
  -1  17  -6 1916.54 157.954
   1 -17   6 2005.73 166.220
   1 -17   7 28.4705 52.9611
  -1  17  -7-2.48259 58.1963
   1 -17   7 56.2883 61.1745
   1 -17   8 147.466 75.2239
   1 -17   8 98.2712 60.1750
   1 -17   9-71.7074 56.7302
   1 -17   9-20.3203 64.0514
  -1  17  -9 117.410 69.3532
   1 -17  10 954.825 114.603
  -1  17 -10 848.059 118.745
   1 -17  10 648.866 101.675
   1 -17  11 1.39017 56.7430
  -1  17 -11-57.2626 69.0120
  -1  17 -12 564.721 99.3877
   1 -17  12 492.173 89.5521
  -1  17 -12 480.197 85.6816
   1 -17  13 581.623 105.056
  -1  17 -13 691.579 101.518
  -1  17 -13 754.305 110.489
   1 -17  14 357.607 92.4254
  -1  17 -14 341.397 86.7474
  -1  17 -14 424.990 85.0370
  -1  17 -15 146.400 79.9038
  -1  17 -15 210.959 70.8455
   1 -17  15 158.944 70.1902
  -1  17 -16 61.1999 56.5519
  -1  17 -16 161.575 82.5543
   1 -17  17 11.7878 70.4943
  -1  17 -17 18.7376 55.5850
   1 -17  18-59.6288 69.1831
  -1  17 -18 126.513 81.8849
  -1  17 -18 29.4056 57.1799
   1 -17  19 205.087 79.4555
  -1  17 -19 267.292 92.6400
  -1  17 -19 270.978 76.0250
  -1  17 -20-118.133 86.3465
  -1  17 -20-14.1532 56.2488
   1 -17  20-2.85735 68.5177
  -1  17 -21 41.7700 60.3068
   1 -17  21 112.484 84.7297
  -1  17 -21 202.965 92.3206
  -1  17 -22 214.469 91.7930
  -1  17 -22 103.941 68.1225
   1 -17  22 83.2454 89.9058
   1 -17  23-11.4837 80.0177
  -1  17 -23-32.9820 62.5472
  -1  17 -23 147.368 97.1209
  -1  17 -24 10.5360 87.7605
  -1  17 -24-99.4970 67.4791
   1 -17  24 57.3026 85.7699
  -1  17 -25-19.7744 68.7357
  -1  17 -25 176.264 111.031
   1 -17  25 76.0538 93.7843
  -1  17 -26-33.6854 90.5984
  -1  17 -26 56.4600 70.0145
   1 -17  27-13.7990 88.3720
  -1  17 -27-68.6960 100.560
  -1  17 -27-82.4015 82.7606
  -1  17 -28-71.2005 104.472
  -1  17 -28 13.9696 76.4143
   1 -17  28 182.148 114.585
   1 -17  29-121.442 114.204
  -1  17 -29 21.9453 107.661
   1 -16 -14 77.7901 101.275
   1 -16 -13 26.7756 96.9138
  -1  16  13-152.574 92.6565
   1 -16 -12 448.213 132.457
  -1  16  12 337.657 95.6620
  -1  16  11 64.8517 74.3330
   1 -16 -11 90.4809 114.872
   1 -16 -10 569.053 138.880
  -1  16  10 439.325 103.304
   1 -16  -9 101.148 83.7636
  -1  16   9-25.0185 76.4749
   1 -16  -9 13.3357 52.6255
  -1  16   8 56.7939 65.6160
   1 -16  -8 7.44109 90.1067
   1 -16  -8-49.2316 53.4106
  -1  16   7 72.7091 79.6930
   1 -16  -7 98.6157 95.6436
   1 -16  -7 82.0540 51.1337
  -1  16   6 2752.75 201.873
   1 -16  -6 3199.69 256.056
   1 -16  -6 2621.31 167.775
  -1  16   5 402.037 90.6519
   1 -16  -5 515.771 120.907
   1 -16  -5 473.789 82.4667
   1 -16  -4-80.0977 80.9642
   1 -16  -4-26.3762 49.3725
  -1  16   4 35.1130 75.6166
   1 -16  -3 859.484 103.354
   1 -16  -3 841.487 130.851
  -1  16   3 794.889 114.647
   1 -16  -2 3380.94 231.969
  -1  16   2 3661.53 214.658
   1 -16  -2 3415.20 186.435
  -1  16   1 95.7295 65.5683
   1 -16  -1 134.090 54.6172
   1 -16  -1 79.2767 68.7002
  -1  16   0 857.109 107.372
   1 -16   0 889.244 121.957
   1 -16   0 788.970 96.1220
   1 -16   1 217.613 66.1778
   1 -16   1 116.616 71.6384
  -1  16  -1 69.5354 61.0828
  -1  16  -2 308.665 71.7958
   1 -16   2 408.486 73.3352
   1 -16   2 500.582 96.4473
  -1  16  -3-74.5977 64.4658
   1 -16   3 71.4360 55.8084
   1 -16   3 12.3774 60.3249
   1 -16   4 1945.24 140.979
   1 -16   4 2132.69 165.727
  -1  16  -4 2001.90 156.946
   1 -16   5 197.191 80.1137
   1 -16   5 180.545 64.7768
  -1  16  -5 140.498 67.5505
   1 -16   6 211.507 63.1859
  -1  16  -6 53.3982 57.4743
   1 -16   6 163.653 76.3639
   1 -16   7 285.661 80.5258
   1 -16   7 285.227 74.1900
  -1  16  -7 286.998 77.1323
   1 -16   8-41.1464 51.3364
  -1  16  -8 119.699 67.1844
   1 -16   8-6.40012 58.2775
   1 -16   9 148.395 70.8070
  -1  16  -9 141.215 68.2083
   1 -16   9 156.782 65.5497
   1 -16  10 140.535 64.9975
  -1  16 -10 111.484 69.5157
   1 -16  10 163.169 66.6211
  -1  16 -11 315.482 78.2067
   1 -16  11 416.061 84.6021
  -1  16 -11 293.873 80.7113
  -1  16 -12 243.684 75.7085
   1 -16  12 409.518 81.3292
  -1  16 -12 324.878 75.9113
  -1  16 -13-44.6937 67.6789
  -1  16 -13 46.0878 54.9628
   1 -16  13 114.471 72.5335
  -1  16 -14 77.0105 59.2115
  -1  16 -14 51.8782 65.4386
  -1  16 -15 280.682 88.0926
  -1  16 -15 335.136 75.4185
   1 -16  15 300.451 86.1693
  -1  16 -16 162.852 68.9775
   1 -16  16 211.867 79.9238
  -1  16 -16 220.408 83.4746
   1 -16  17 71.2283 66.7027
  -1  16 -17 19.8538 69.4649
  -1  16 -17 13.7274 54.6151
  -1  16 -18 287.582 76.1115
   1 -16  18 181.985 81.2009
  -1  16 -18 272.457 93.0497
   1 -16  19 41.1705 78.4733
  -1  16 -19 48.8064 80.5343
  -1  16 -19 206.210 67.5731
   1 -16  20 32.5755 75.1754
  -1  16 -20 6.79291 57.2467
  -1  16 -20-111.355 88.0323
  -1  16 -21 5.04807 77.5993
   1 -16  21-50.4648 82.0395
  -1  16 -21 75.3373 64.9248
   1 -16  22 0.34762 73.8936
  -1  16 -22 100.557 94.6392
  -1  16 -22-39.0708 55.0169
  -1  16 -23-19.9187 83.2532
  -1  16 -23 137.099 73.5581
   1 -16  23 36.3704 83.9698
  -1  16 -24 2.34027 61.3195
   1 -16  24-123.354 89.5483
  -1  16 -24 26.3373 80.0201
   1 -16  25-78.3310 89.9169
  -1  16 -25-47.7580 88.1270
  -1  16 -25-102.835 77.6644
   1 -16  26-36.9980 91.2399
  -1  16 -26 157.151 107.564
  -1  16 -26 95.2229 82.2646
   1 -16  27 92.0748 102.619
  -1  16 -27-127.051 84.5089
  -1  16 -27 57.4993 97.4767
   1 -16  28 251.011 118.683
  -1  16 -28 110.613 90.8160
  -1  16 -29 60.1153 80.3463
   1 -15 -15 217.451 123.535
   1 -15 -14 38.5454 96.4521
  -1  15  13-19.9435 72.2082
   1 -15 -13 62.8675 90.8151
  -1  15  12 235.839 92.0030
   1 -15 -12 26.5354 88.0461
   1 -15 -11 864.114 162.802
  -1  15  11 996.508 138.327
   1 -15 -10 1696.71 196.233
  -1  15  10 1712.73 163.223
   1 -15 -10 1621.38 146.020
  -1  15   9-0.87732 64.6731
   1 -15  -9 84.8066 86.0663
   1 -15  -9 78.8825 63.8809
  -1  15   8 232.961 80.8498
   1 -15  -8 101.722 90.2250
   1 -15  -8 251.075 68.0384
   1 -15  -7 86.5382 76.8890
  -1  15   7 119.472 62.5876
   1 -15  -7 131.093 57.3598
   1 -15  -6-7.50076 45.1554
  -1  15   6 54.7509 66.6654
   1 -15  -6 116.739 89.7069
  -1  15   5 356.359 84.0226
   1 -15  -5 350.118 92.2346
   1 -15  -5 336.558 67.8996
   1 -15  -4 827.188 119.140
   1 -15  -4 847.442 98.8610
  -1  15   4 882.567 117.342
   1 -15  -3 166.689 79.5024
   1 -15  -3 344.766 69.6404
  -1  15   3 219.272 82.1391
   1 -15  -2 722.594 89.0964
   1 -15  -2 715.697 111.171
  -1  15   2 795.334 105.760
   1 -15  -1 574.592 104.140
   1 -15  -1 492.930 80.0920
  -1  15   1 578.819 99.5091
   1 -15   0 76.0353 68.3196
   1 -15   0 12.6294 44.7245
  -1  15   0 55.6340 60.9743
   1 -15   1 46.2088 56.9844
  -1  15  -1 111.265 56.1096
   1 -15   1-32.6759 49.1308
   1 -15   2 1102.02 104.110
   1 -15   2 1059.95 122.520
  -1  15  -2 1017.53 106.681
   1 -15   3 4590.54 233.726
   1 -15   3 4171.44 192.664
  -1  15  -3 4698.80 220.538
   1 -15   4 692.421 103.435
  -1  15  -4 690.547 91.0000
   1 -15   4 624.571 84.9374
   1 -15   5 655.773 86.0357
   1 -15   5 931.243 117.330
  -1  15  -5 783.177 96.6656
  -1  15  -6 6227.85 247.252
   1 -15   6 6061.31 255.865
   1 -15   6 5670.69 221.342
  -1  15  -7 116.973 61.1247
   1 -15   7-17.1620 49.4729
   1 -15   7 82.6592 57.9699
   1 -15   8 1861.97 146.767
   1 -15   8 1610.06 133.806
  -1  15  -8 1513.95 132.651
  -1  15  -9 133.684 53.2431
   1 -15   9 172.037 62.9122
   1 -15   9 110.534 54.1440
  -1  15 -10 53.2709 53.0865
   1 -15  10 177.257 65.3010
  -1  15 -11 55.6019 57.1380
  -1  15 -11 117.599 56.7934
   1 -15  11 125.836 67.3566
  -1  15 -12 41.6726 55.7269
   1 -15  12 188.192 70.8842
  -1  15 -12 128.783 59.4858
  -1  15 -13 28.5983 59.7249
   1 -15  13 21.1705 56.7445
  -1  15 -13-19.6516 53.3291
   1 -15  14 455.875 88.1736
  -1  15 -14 570.818 90.5325
  -1  15 -14 591.896 98.1463
  -1  15 -15 178.930 73.0480
  -1  15 -15 388.722 78.9368
   1 -15  15 416.754 94.8510
  -1  15 -16-73.9750 71.8692
  -1  15 -16 41.4696 50.2511
   1 -15  16 99.6586 68.7795
   1 -15  17 154.987 78.9867
  -1  15 -17 64.2623 74.2917
  -1  15 -17 12.4825 52.7802
  -1  15 -18 25.8426 72.7183
  -1  15 -18 74.7371 63.8292
   1 -15  18 67.6179 71.8042
  -1  15 -19-11.9069 61.9882
  -1  15 -19 190.720 85.6326
   1 -15  19-13.3920 69.8191
  -1  15 -20-16.2214 57.1486
   1 -15  20 188.800 85.8947
  -1  15 -20 23.5486 70.7158
  -1  15 -21-45.7287 61.3812
   1 -15  21-6.26364 70.8569
  -1  15 -21 4.13516 75.1023
  -1  15 -22 219.323 73.6154
   1 -15  22 395.013 109.029
  -1  15 -22 284.288 100.522
   1 -15  23 56.2349 84.2151
  -1  15 -23 29.7528 62.3189
  -1  15 -23 4.49406 78.7663
  -1  15 -24 185.498 98.9662
   1 -15  24 94.0619 76.8794
  -1  15 -24 118.928 74.4233
   1 -15  25 116.444 100.276
  -1  15 -25 84.9592 96.9086
  -1  15 -25 65.2738 69.3626
   1 -15  26 327.894 111.944
  -1  15 -26 162.027 81.9448
  -1  15 -27 69.0399 89.4742
  -1  15 -27 202.341 115.933
   1 -15  27-98.9165 96.7045
  -1  15 -28-259.063 136.834
  -1  15 -28-1.31552 78.8335
   1 -15  28-44.9020 96.2663
  -1  15 -29-42.2145 81.3013
  -1  15 -30-155.306 98.0373
   1 -14 -16 683.018 159.636
   1 -14 -15 281.046 108.728
   1 -14 -14 83.7852 103.222
  -1  14  14-90.2801 87.1341
   1 -14 -13 70.1241 86.4632
  -1  14  13-66.4009 87.6827
  -1  14  12 435.848 104.027
   1 -14 -12 322.964 111.619
   1 -14 -11 21.1865 78.9243
  -1  14  11 91.9213 79.8155
   1 -14 -10 370.270 77.9312
   1 -14 -10 317.291 108.735
  -1  14  10 343.521 97.9804
   1 -14  -9 610.860 90.0951
  -1  14   9 458.711 97.8175
   1 -14  -9 414.664 108.254
   1 -14  -8 94.0056 50.2359
   1 -14  -8 106.270 79.4288
  -1  14   8 84.6265 65.5023
   1 -14  -7-103.379 80.3037
  -1  14   7-25.3148 61.9486
   1 -14  -7 53.8242 49.2201
  -1  14   6 266.565 68.4931
   1 -14  -6 255.460 59.5107
   1 -14  -6 234.437 92.2627
   1 -14  -5 211.105 79.2919
  -1  14   5 149.377 67.8980
   1 -14  -5 136.194 53.3224
  -1  14   4 281.143 72.9733
   1 -14  -4 340.686 64.4111
   1 -14  -4 434.836 105.350
   1 -14  -3 340.291 94.1851
  -1  14   3 201.362 69.1103
   1 -14  -3 251.358 58.1937
   1 -14  -2 571.390 79.9123
  -1  14   2 831.053 108.365
   1 -14  -2 575.524 101.691
   1 -14  -1 429.688 74.3454
  -1  14   1 478.921 85.5203
   1 -14  -1 421.381 87.8906
   1 -14   0 119.381 57.8667
   1 -14   0-19.7741 39.8813
  -1  14   0 79.6189 56.9241
  -1  14  -1 1078.20 110.600
   1 -14   1 967.628 93.3557
   1 -14   1 1125.07 119.537
  -1  14  -2 3654.75 187.000
   1 -14   2 3379.71 189.088
   1 -14   2 3507.46 168.977
   1 -14   3 3493.11 166.139
   1 -14   3 3469.06 191.476
  -1  14  -3 3428.21 180.844
   1 -14   4 6163.88 254.170
   1 -14   4 5678.78 214.354
  -1  14  -4 5945.04 233.280
   1 -14   5 178.131 65.5929
  -1  14  -5 167.270 57.2630
   1 -14   5 200.573 56.1568
   1 -14   6 1161.62 115.949
   1 -14   6 1064.88 96.1493
  -1  14  -6 1248.06 116.442
  -1  14  -7 5865.47 234.038
   1 -14   7 5427.83 216.797
   1 -14   7 6220.86 250.176
   1 -14   8 2385.63 155.036
  -1  14  -8 2415.60 154.634
   1 -14   8 2234.12 146.465
   1 -14   9 654.522 89.8954
   1 -14   9 593.673 87.8073
  -1  14  -9 628.685 89.8628
  -1  14 -10 859.465 97.7170
   1 -14  10 904.568 103.956
  -1  14 -10 976.422 102.200
  -1  14 -11-11.6516 51.7876
  -1  14 -11-34.4061 54.0045
   1 -14  11 69.7979 60.4288
   1 -14  12 231.770 61.4499
  -1  14 -12 163.711 57.5260
  -1  14 -12 293.290 71.0869
   1 -14  13 43.7771 53.5803
  -1  14 -13 115.663 61.2795
  -1  14 -13 183.375 57.2685
   1 -14  14 187.045 76.1234
  -1  14 -14 176.012 66.1100
  -1  14 -14 236.047 63.3129
  -1  14 -15 145.043 71.7944
  -1  14 -15 93.9071 57.5741
   1 -14  15 101.291 67.5062
   1 -14  16-56.9349 66.4619
  -1  14 -16 57.3169 65.4454
  -1  14 -16 81.5224 55.6345
   1 -14  17 3133.54 206.404
  -1  14 -17 2680.73 195.418
  -1  14 -17 2968.40 171.090
  -1  14 -18 261.425 69.4786
  -1  14 -18 291.416 94.5556
   1 -14  18 512.735 110.140
  -1  14 -19-48.2788 61.6249
   1 -14  19-22.6918 63.8603
  -1  14 -19 109.673 65.9354
  -1  14 -20 126.603 61.6988
   1 -14  20 253.100 96.4114
  -1  14 -20 9.12976 72.6381
   1 -14  21-127.056 86.6890
  -1  14 -21 5.03118 62.6592
  -1  14 -21-26.9569 71.3257
  -1  14 -22 20.5965 59.8332
   1 -14  22 55.8288 79.9190
  -1  14 -23 101.883 67.4808
  -1  14 -23 234.762 100.108
   1 -14  23 133.168 83.8695
   1 -14  24-68.8835 74.9714
  -1  14 -24 7.91960 63.0925
  -1  14 -24 20.2467 82.3308
   1 -14  25-188.401 90.5461
  -1  14 -25-16.6384 65.8593
  -1  14 -26 36.7894 112.958
  -1  14 -26 98.5045 75.2460
   1 -14  26 82.3249 84.7773
   1 -14  27 187.759 110.065
  -1  14 -27 27.3327 78.0619
  -1  14 -27 126.659 99.8362
  -1  14 -28 4.64874 81.7284
  -1  14 -29 63.0325 86.4856
  -1  14 -30-51.1998 82.7142
   1 -13 -17 597.658 160.214
   1 -13 -16 23.0278 91.2360
  -1  13  15 275.636 97.6848
   1 -13 -15 463.698 131.351
  -1  13  14 150.299 88.0004
   1 -13 -14 186.272 110.530
  -1  13  13 58.1329 69.7977
   1 -13 -13-27.3322 79.4551
   1 -13 -12 99.7798 95.3876
  -1  13  12 30.2693 66.0431
   1 -13 -11 78.8917 53.7044
   1 -13 -11-18.8440 80.8507
  -1  13  11-16.3304 64.8924
   1 -13 -10 132.044 85.8236
   1 -13 -10 80.6726 57.2457
  -1  13  10-71.6274 78.5590
   1 -13  -9 97.6402 53.8872
   1 -13  -9-66.3798 81.0560
  -1  13   9 139.515 74.6380
   1 -13  -8 778.676 92.4368
   1 -13  -8 825.393 132.883
  -1  13   8 706.616 107.226
  -1  13   7 220.527 71.5629
   1 -13  -7 214.705 54.1114
   1 -13  -7 236.649 80.3286
  -1  13   6 28.9337 63.5091
   1 -13  -6 21.3927 47.5228
   1 -13  -6 13.3349 63.6068
   1 -13  -5 348.552 66.2073
  -1  13   5 334.652 78.8481
   1 -13  -5 420.209 95.2538
   1 -13  -4 2662.07 191.087
   1 -13  -4 2472.11 139.480
  -1  13   4 2550.56 167.951
   1 -13  -3 94.3972 51.0335
   1 -13  -3-13.1932 60.6765
  -1  13   3-38.2094 50.4593
  -1  13   2 1331.26 120.624
   1 -13  -2 1202.14 131.024
   1 -13  -2 1177.63 97.4498
   1 -13  -1 79.1370 45.4559
   1 -13  -1 64.4789 56.7323
  -1  13   1 110.021 52.8762
   1 -13   0-32.0719 42.7419
  -1  13   0 43.4149 50.0055
   1 -13   0 2.52980 50.2098
   1 -13   1 37.4564 36.0043
   1 -13   1 31.7217 47.4974
  -1  13  -1 40.6699 48.5585
   1 -13   2 2858.56 168.926
  -1  13  -2 2995.71 162.819
   1 -13   2 2966.13 148.532
  -1  13  -3 4193.73 190.191
   1 -13   3 3960.32 169.443
   1 -13   3 4452.61 209.250
  -1  13  -4 462.882 72.8451
   1 -13   4 615.582 87.7919
   1 -13   4 570.946 77.2129
  -1  13  -5 1227.32 109.782
   1 -13   5 1246.18 99.9738
   1 -13   5 1244.18 117.798
  -1  13  -6 379.986 73.7066
   1 -13   6 296.989 63.1937
   1 -13   6 320.677 68.3195
  -1  13  -7-22.4381 44.8212
   1 -13   7 63.1972 49.3455
   1 -13   7-9.70360 48.8027
  -1  13  -8 150.006 58.0604
   1 -13   8 136.517 50.6864
   1 -13   8 155.873 60.8414
   1 -13   9 1774.26 127.069
  -1  13  -9 2021.64 145.811
   1 -13   9 2001.13 140.585
  -1  13 -10 1491.69 121.533
  -1  13 -10 1571.93 118.445
   1 -13  10 1720.49 130.625
  -1  13 -11 2631.87 160.809
  -1  13 -11 2830.74 156.731
   1 -13  11 2508.92 153.073
   1 -13  12 1041.46 106.088
  -1  13 -12 1099.83 104.715
  -1  13 -12 948.818 105.628
  -1  13 -13 1164.80 105.949
   1 -13  13 1157.78 118.555
  -1  13 -13 831.501 102.218
   1 -13  14 181.075 71.3269
  -1  13 -14 152.708 71.2018
  -1  13 -14 87.9087 51.4603
  -1  13 -15 703.862 87.4978
  -1  13 -15 612.358 100.254
   1 -13  15 696.602 106.323
   1 -13  16 227.362 80.3494
  -1  13 -16 346.524 92.0004
  -1  13 -16 218.525 64.8736
   1 -13  17 483.342 98.4830
  -1  13 -17 772.437 114.662
  -1  13 -17 727.477 93.3527
   1 -13  18 53.2156 63.6158
  -1  13 -18 55.3883 55.5970
  -1  13 -18-42.1880 68.4479
  -1  13 -19 22.5915 61.5246
  -1  13 -19-54.3354 57.6985
   1 -13  19 117.575 82.3777
  -1  13 -20-8.50239 72.2482
  -1  13 -20 52.9501 54.8678
   1 -13  21 86.7883 81.8344
  -1  13 -21 110.363 87.4016
  -1  13 -21 176.180 68.9053
  -1  13 -22 314.524 104.630
   1 -13  22 218.738 85.5199
  -1  13 -22 416.007 84.9050
   1 -13  23 308.182 101.548
  -1  13 -23 402.501 90.9857
  -1  13 -23 307.955 105.585
  -1  13 -24 45.5906 73.0763
  -1  13 -24-12.1693 75.9784
   1 -13  24 28.1394 77.8905
  -1  13 -25-33.1013 65.5887
  -1  13 -25 56.6002 95.6966
   1 -13  25-22.6961 89.4361
  -1  13 -26-75.1580 102.863
  -1  13 -26-51.6884 77.4268
   1 -13  26 105.994 95.3339
   1 -13  27-131.036 103.689
  -1  13 -27-116.584 101.591
  -1  13 -27-17.1109 72.0732
  -1  13 -28 177.433 91.2987
  -1  13 -29 105.954 92.4072
  -1  13 -30 76.2833 91.0341
   1 -12 -18-44.8785 103.480
   1 -12 -17-4.32473 96.6572
   1 -12 -16 1125.96 174.828
  -1  12  16 1052.53 149.914
  -1  12  15 136.349 81.5371
   1 -12 -15 134.123 105.520
   1 -12 -14 194.999 105.267
  -1  12  14-0.70754 76.4651
   1 -12 -13 903.590 150.579
  -1  12  13 1075.61 136.860
   1 -12 -12 667.336 123.586
  -1  12  12 579.637 114.272
   1 -12 -11-42.6645 53.2923
  -1  12  11 40.0886 67.3333
   1 -12 -11-138.840 87.2818
  -1  12  10 100.747 71.3651
   1 -12 -10 1.15919 76.2610
   1 -12 -10 201.722 62.7216
   1 -12  -9 1280.12 112.157
  -1  12   9 1243.10 137.017
   1 -12  -9 1200.39 147.500
  -1  12   8 344.750 79.6184
   1 -12  -8 324.446 62.0197
   1 -12  -8 226.018 81.7679
   1 -12  -7 7392.95 243.848
   1 -12  -7 7175.87 309.849
  -1  12   7 7465.52 292.240
   1 -12  -6 148.373 79.0648
   1 -12  -6 174.920 50.7456
  -1  12   6 295.834 85.5408
  -1  12   5-18.8764 52.7860
   1 -12  -5-10.3567 42.6357
  -1  12   4-25.5640 49.5176
   1 -12  -4 0.16502 40.0037
   1 -12  -4 43.6467 60.7960
   1 -12  -3 1255.08 94.8477
  -1  12   3 1503.20 125.857
   1 -12  -3 1522.41 141.280
   1 -12  -2 2159.76 156.107
  -1  12   2 2202.01 146.191
   1 -12  -2 1909.69 115.774
   1 -12  -1 1511.44 104.024
  -1  12   1 1448.87 114.877
   1 -12  -1 1368.46 125.380
   1 -12   0 1479.99 123.977
   1 -12   0 1422.10 103.437
  -1  12   0 1494.57 118.386
  -1  12  -1 18492.5 382.183
   1 -12   1 18288.8 344.843
   1 -12   1 19099.8 416.165
  -1  12  -2 151.049 49.5618
   1 -12   2 216.769 55.5420
   1 -12   2 184.143 42.4314
  -1  12  -3 1371.31 108.860
   1 -12   3 1512.26 122.490
   1 -12   3 1352.64 100.438
  -1  12  -4 117.426 53.6819
   1 -12   4 45.6228 57.5944
   1 -12   4 81.1566 39.8820
   1 -12   5 2394.05 130.991
  -1  12  -5 2444.06 143.141
   1 -12   5 2758.28 160.724
   1 -12   6 787.326 80.2779
  -1  12  -6 700.327 81.2301
   1 -12   6 708.400 90.3483
   1 -12   7 151.317 51.4438
   1 -12   7 183.488 64.0594
  -1  12  -7 44.8255 42.8324
   1 -12   8 846.901 94.7763
  -1  12  -8 733.016 86.7722
   1 -12   8 723.970 83.0870
   1 -12   9 717.744 89.5640
  -1  12  -9 583.872 79.6432
  -1  12  -9 650.285 81.3213
  -1  12 -10 819.339 89.9722
   1 -12  10 875.665 92.6668
  -1  12 -10 764.501 91.7596
  -1  12 -11 63.3682 45.4151
   1 -12  11 106.603 55.9189
  -1  12 -11 67.7805 46.4848
  -1  12 -12 2403.68 142.910
  -1  12 -12 2061.81 141.341
   1 -12  12 2170.57 146.590
  -1  12 -13 53.1365 49.3521
   1 -12  13 4.67374 50.5391
  -1  12 -13 101.569 48.0160
   1 -12  14 233.704 66.6831
  -1  12 -14 54.7484 51.2397
  -1  12 -14 170.546 63.6650
  -1  12 -15 2133.76 159.438
   1 -12  15 2032.35 156.482
  -1  12 -15 2214.87 139.109
  -1  12 -16 675.534 90.4736
   1 -12  16 767.995 110.525
  -1  12 -16 625.461 103.599
  -1  12 -17 308.808 82.2733
   1 -12  17 312.050 85.0514
  -1  12 -17 391.779 73.9215
  -1  12 -18-17.8081 54.8296
   1 -12  18-93.4183 72.3267
  -1  12 -18-67.2899 61.5094
   1 -12  19 599.061 102.664
  -1  12 -19 390.604 90.1735
  -1  12 -19 530.438 89.8619
  -1  12 -20 65.0650 57.3654
  -1  12 -20-7.35971 69.8648
   1 -12  20 88.6095 72.5647
   1 -12  21 754.455 126.879
  -1  12 -21 665.111 100.468
  -1  12 -21 465.326 111.101
   1 -12  22 138.910 80.7720
  -1  12 -22-10.9633 62.4853
  -1  12 -22 154.050 90.3757
   1 -12  23 57.0312 80.3760
  -1  12 -23-44.2356 80.6474
  -1  12 -23-7.32309 59.7053
   1 -12  24-18.0151 77.9566
  -1  12 -24 137.212 85.2499
  -1  12 -24 50.9520 63.5065
  -1  12 -25-86.0577 97.8122
  -1  12 -25-26.7322 68.9749
   1 -12  25 31.0078 87.2284
   1 -12  26 86.0880 82.1042
  -1  12 -26 92.8188 77.7913
  -1  12 -26 81.9848 90.7431
  -1  12 -27 58.6768 78.9031
   1 -12  27 27.1869 90.1589
  -1  12 -28 308.553 107.363
  -1  12 -29 132.529 95.3977
  -1  12 -30 132.543 97.9875
   1 -11 -19-129.772 124.200
   1 -11 -18 339.611 130.601
  -1  11  17 819.060 135.420
   1 -11 -17 644.598 132.113
  -1  11  16 97.9415 74.9140
   1 -11 -16 7.04924 85.1314
   1 -11 -15 1043.73 165.858
  -1  11  15 877.624 135.491
  -1  11  14 387.310 103.925
   1 -11 -14 439.110 124.488
   1 -11 -13 157.592 94.2001
  -1  11  13 156.353 84.3111
  -1  11  12 524.718 99.4911
   1 -11 -12 624.042 124.557
   1 -11 -12 544.456 81.3132
   1 -11 -11 74.3597 46.0895
  -1  11  11-3.49163 61.8082
   1 -11 -10 307.225 87.5582
   1 -11 -10 162.822 54.9544
  -1  11  10 267.192 79.6420
   1 -11  -9 99.8484 51.5161
  -1  11   9 165.614 65.7848
   1 -11  -9 135.155 68.7638
  -1  11   8 15754.0 414.914
   1 -11  -8 15038.2 441.163
   1 -11  -8 15891.1 342.939
   1 -11  -7 17384.6 458.021
  -1  11   7 17925.0 430.267
   1 -11  -6 1054.64 93.7253
  -1  11   6 908.280 105.742
   1 -11  -6 857.354 111.077
   1 -11  -5 1118.54 94.9488
  -1  11   5 1389.11 127.466
   1 -11  -5 1207.03 122.670
   1 -11  -4 1956.61 116.980
  -1  11   4 2150.85 147.007
   1 -11  -4 1955.21 149.974
   1 -11  -3 153.508 57.2695
   1 -11  -3 147.651 46.4802
  -1  11   3 93.9977 54.8584
   1 -11  -2 3996.03 152.893
   1 -11  -2 4534.63 217.361
  -1  11   2 3916.13 180.889
   1 -11  -1 6754.03 201.809
  -1  11   1 6704.18 230.189
   1 -11  -1 7039.44 255.471
  -1  11   0 119.487 54.4143
   1 -11   0 185.493 48.6386
   1 -11   0 94.5279 51.8185
   1 -11   1 104.409 40.3919
   1 -11   1 98.8938 60.0865
  -1  11  -1 153.890 47.4790
   1 -11   2 1153.79 87.6293
   1 -11   2 1351.34 109.400
  -1  11  -2 1542.05 111.707
   1 -11   3 4.60244 36.1798
  -1  11  -3 33.1399 40.0531
   1 -11   3-82.3836 52.9172
   1 -11   4 453.271 61.7567
  -1  11  -4 406.317 67.2829
   1 -11   4 478.045 75.9501
   1 -11   5 916.559 86.2409
  -1  11  -5 1108.72 96.4210
   1 -11   5 1056.80 100.107
  -1  11  -6 537.638 73.4347
   1 -11   6 482.919 70.3450
   1 -11   6 596.670 83.0131
   1 -11   7 5112.46 189.510
  -1  11  -7 4977.77 186.163
   1 -11   7 5278.13 203.420
   1 -11   8 9393.25 260.231
  -1  11  -8 10170.9 278.320
  -1  11  -9 6629.80 220.842
  -1  11  -9 6169.49 215.836
   1 -11   9 6447.68 220.553
  -1  11 -10 960.169 91.9019
   1 -11  10 936.793 96.2062
  -1  11 -10 859.993 88.5171
  -1  11 -11 972.186 96.1335
   1 -11  11 1239.96 110.471
  -1  11 -11 1159.75 98.7140
  -1  11 -12 21.7214 43.5820
  -1  11 -12-16.8087 43.7469
   1 -11  12 88.8508 53.1032
  -1  11 -13 106.502 47.1187
   1 -11  13 140.268 61.2132
  -1  11 -13 38.0247 50.3001
  -1  11 -14 206.135 54.6667
  -1  11 -14 169.270 64.9098
   1 -11  14 210.923 69.3803
   1 -11  15 26.3355 56.8023
  -1  11 -15 124.950 52.9901
  -1  11 -15 66.3241 59.8037
  -1  11 -16 310.387 78.5692
  -1  11 -16 170.352 61.8344
   1 -11  16 280.893 78.4520
  -1  11 -17-9.60597 47.9646
   1 -11  17 122.800 66.7542
  -1  11 -17 83.1634 73.2829
  -1  11 -18 320.207 74.4875
   1 -11  18 229.557 71.3592
  -1  11 -18 118.587 65.4115
  -1  11 -19 393.490 75.3254
  -1  11 -19 402.444 102.051
   1 -11  19 496.718 99.9487
   1 -11  20-13.5201 63.6958
  -1  11 -20 17.6289 66.5054
  -1  11 -20 81.4569 61.8151
  -1  11 -21 166.233 69.9502
  -1  11 -21 147.532 84.3874
   1 -11  21 171.362 77.4557
   1 -11  22 1568.99 169.983
  -1  11 -22 1385.21 136.919
  -1  11 -22 1152.03 157.933
   1 -11  23 403.176 115.424
  -1  11 -23 366.067 105.103
  -1  11 -23 410.319 92.7613
  -1  11 -24-5.64183 61.9732
   1 -11  24 128.303 92.2590
  -1  11 -24 31.2266 89.8211
  -1  11 -25 89.0749 67.8361
   1 -11  25 321.853 110.461
  -1  11 -25 103.836 82.3014
   1 -11  26 130.724 90.8116
  -1  11 -26 75.4317 73.5786
  -1  11 -26-21.2225 88.2727
  -1  11 -27-69.6842 78.1576
  -1  11 -28 101.177 92.7701
  -1  11 -29 22.6757 86.8236
  -1  11 -30 13.2519 88.7827
   1 -10 -20-68.4464 110.266
   1 -10 -19 144.951 105.756
   1 -10 -18 27.0901 90.2019
   1 -10 -17 469.131 129.836
  -1  10  17 468.373 111.982
  -1  10  16 252.714 91.6009
   1 -10 -16 287.006 100.131
  -1  10  15 811.868 126.747
   1 -10 -15 559.990 121.826
   1 -10 -14 487.718 120.270
  -1  10  14 620.757 107.867
  -1  10  13 2853.87 202.858
   1 -10 -13 2704.91 158.837
   1 -10 -13 2734.74 220.248
   1 -10 -12 408.292 73.0215
  -1  10  12 388.546 86.2016
   1 -10 -12 437.878 108.964
   1 -10 -11-79.8733 83.2295
  -1  10  11 92.8151 68.3977
   1 -10 -11-10.5463 44.6626
   1 -10 -10 859.528 118.459
   1 -10 -10 830.817 87.4800
  -1  10  10 964.055 118.548
   1 -10  -9 2316.96 181.511
   1 -10  -9 2426.20 135.022
  -1  10   9 2436.47 167.961
   1 -10  -8 245.475 50.8779
   1 -10  -8 252.341 78.9727
  -1  10   8 328.406 77.2183
  -1  10   7 12769.0 352.921
   1 -10  -7 13003.6 381.660
   1 -10  -7 13413.4 294.989
   1 -10  -6 15546.3 402.240
  -1  10   6 16380.2 390.388
   1 -10  -6 15445.7 310.876
   1 -10  -5 42.8087 51.6732
   1 -10  -5 163.535 47.4288
  -1  10   5 131.978 54.2184
   1 -10  -4 676.516 90.5813
   1 -10  -4 654.398 71.1513
  -1  10   4 698.685 88.8257
  -1  10   3 6780.36 235.711
   1 -10  -3 6466.12 193.890
   1 -10  -3 6498.35 247.019
   1 -10  -2 5625.69 172.625
  -1  10   2 5953.42 210.589
   1 -10  -2 5973.47 233.333
   1 -10  -1 37.0407 31.4251
  -1  10   1-2.50565 41.5509
   1 -10  -1 29.9847 46.1256
   1 -10   0 7382.32 242.610
  -1  10   0 7442.78 230.047
   1 -10   0 6935.33 196.552
   1 -10   1 6307.71 221.836
  -1  10  -1 6297.12 207.721
   1 -10   1 5999.01 182.545
   1 -10   2 10.0589 34.4301
  -1  10  -2 20.5592 42.3802
   1 -10   2 9.98878 47.0909
  -1  10  -3 12045.7 277.442
   1 -10   3 11471.5 254.587
   1 -10   3 12374.3 306.671
  -1  10  -4 556.725 73.1633
   1 -10   4 450.760 66.9372
   1 -10   4 657.759 89.7618
   1 -10   5 3060.24 138.227
   1 -10   5 3601.92 166.910
  -1  10  -5 3552.25 154.688
   1 -10   6 22681.0 369.288
  -1  10  -6 22346.3 374.496
   1 -10   6 23566.2 412.391
   1 -10   7 1968.58 123.315
   1 -10   7 2006.28 123.522
  -1  10  -7 2124.24 124.735
  -1  10  -8 221.898 55.3798
  -1  10  -8 128.819 55.0976
   1 -10   8 202.981 60.7494
  -1  10  -9 48.7831 39.1609
   1 -10   9 64.0333 49.4531
  -1  10  -9 105.414 48.9757
   1 -10  10 504.162 70.7135
  -1  10 -10 428.976 64.3704
  -1  10 -10 528.033 71.2616
   1 -10  11-45.5387 50.8086
  -1  10 -11-58.2452 47.0104
  -1  10 -11 63.7571 48.7941
   1 -10  12 255.289 61.4840
  -1  10 -12 174.871 52.2621
  -1  10 -12 247.522 61.9678
   1 -10  13-24.9084 49.6257
  -1  10 -13 40.3341 44.6697
  -1  10 -13 60.5942 41.4736
   1 -10  14 5179.95 226.426
  -1  10 -14 4959.22 220.108
  -1  10 -14 5020.60 195.851
  -1  10 -15 1031.44 95.8884
  -1  10 -15 1018.18 111.978
   1 -10  15 952.052 114.940
  -1  10 -16 19.9868 51.3307
  -1  10 -16 69.5937 57.5947
   1 -10  16-59.5079 64.7350
   1 -10  17 1186.65 130.833
  -1  10 -17 1129.08 107.855
  -1  10 -17 1156.07 127.600
  -1  10 -18 49.0804 55.4090
   1 -10  18-45.3951 66.6601
  -1  10 -18-12.9647 59.7800
  -1  10 -19 585.566 114.945
  -1  10 -19 547.692 84.4366
   1 -10  19 504.370 103.400
  -1  10 -20 4187.07 212.689
  -1  10 -20 3871.97 243.236
   1 -10  20 3768.81 230.195
   1 -10  21 651.491 117.391
  -1  10 -21 279.155 102.913
  -1  10 -21 503.859 95.9095
  -1  10 -22 178.058 78.8971
   1 -10  22 110.646 87.6897
  -1  10 -22 113.597 80.6564
  -1  10 -23 148.295 76.5860
  -1  10 -23 69.0914 81.0944
  -1  10 -24 24.5191 66.0834
  -1  10 -24-4.41797 75.2954
   1 -10  24-104.895 81.8583
   1 -10  25 221.294 107.611
  -1  10 -25 151.505 80.6186
  -1  10 -25 215.090 104.439
  -1  10 -26 61.5996 78.2768
   1 -10  26 223.155 101.749
  -1  10 -27 46.6269 74.5447
  -1  10 -28 80.7725 93.5728
  -1  10 -29-139.928 95.5305
   1  -9 -20 54.7434 105.328
   1  -9 -19 144.156 102.767
   1  -9 -18 985.712 159.207
  -1   9  18 779.650 135.577
  -1   9  17 254.906 88.6928
   1  -9 -17 83.8848 89.2854
  -1   9  16 41.6283 70.3497
   1  -9 -16 179.160 86.8950
  -1   9  15 194.647 80.9951
   1  -9 -15 176.169 85.4199
   1  -9 -14 487.825 104.579
  -1   9  14 480.353 101.575
   1  -9 -13-39.6746 67.7041
   1  -9 -13 8.43363 46.1342
  -1   9  13 55.9427 62.5525
   1  -9 -12 204.209 58.2261
   1  -9 -12 236.254 89.4082
  -1   9  12 289.285 86.8493
  -1   9  11 530.306 98.2156
   1  -9 -11 612.717 78.8932
   1  -9 -11 540.626 98.4987
   1  -9 -10 308.800 61.3539
  -1   9  10 379.634 88.8251
   1  -9 -10 486.437 94.6945
   1  -9  -9 297.050 57.8483
  -1   9   9 265.480 70.7491
   1  -9  -9 352.309 87.0096
  -1   9   8 3202.39 181.786
   1  -9  -8 3038.68 187.638
   1  -9  -8 3075.38 142.255
   1  -9  -7 2456.17 126.179
   1  -9  -7 2312.40 162.193
  -1   9   7 2527.02 158.038
  -1   9   6 5493.55 222.769
   1  -9  -6 5684.54 238.446
   1  -9  -6 5578.02 179.168
   1  -9  -5 15114.8 285.218
  -1   9   5 14851.5 349.213
   1  -9  -5 14998.5 364.829
   1  -9  -4 710.977 91.3024
   1  -9  -4 886.917 75.2978
  -1   9   4 781.077 90.8252
   1  -9  -3 1224.45 108.565
  -1   9   3 1408.74 108.473
   1  -9  -3 1207.64 83.4418
   1  -9  -2 15635.6 274.302
  -1   9   2 15462.7 331.130
   1  -9  -2 16150.4 362.288
  -1   9   1 1881.78 117.140
   1  -9  -1 1529.92 89.9451
   1  -9  -1 1853.97 125.939
   1  -9   0 754.214 84.4212
   1  -9   0 810.199 69.3330
  -1   9   0 671.186 76.0144
  -1   9  -1 32234.1 440.712
   1  -9   1 31469.7 384.671
   1  -9   1 32435.5 473.979
   1  -9   2 4789.28 186.221
   1  -9   2 4375.92 151.746
  -1   9  -3 1100.34 88.7278
   1  -9   3 1013.89 79.9760
   1  -9   3 1161.09 98.3315
  -1   9  -4 5724.61 183.002
   1  -9   4 5394.36 165.050
   1  -9   4 5694.44 200.601
  -1   9  -5 175.102 47.9316
   1  -9   5 131.951 44.5809
   1  -9   5 138.686 45.9719
   1  -9   6 15903.8 322.080
  -1   9  -6 16467.1 308.805
   1  -9   6 15541.7 306.390
  -1   9  -7 1146.64 91.5617
   1  -9   7 1031.08 85.6258
  -1   9  -8 1828.26 112.142
  -1   9  -8 1979.41 116.324
   1  -9   8 1808.79 114.104
   1  -9   9 357.818 63.1470
  -1   9  -9 373.188 61.0147
  -1   9  -9 395.723 59.9245
   1  -9  10 1270.86 104.336
  -1   9 -10 1373.68 100.075
  -1   9 -10 1166.26 95.5490
   1  -9  11 867.720 92.1909
  -1   9 -11 682.735 79.8002
  -1   9 -11 769.585 80.4071
   1  -9  12 1447.38 119.176
  -1   9 -12 1466.44 112.889
  -1   9 -12 1389.70 100.472
  -1   9 -13 571.929 78.6437
  -1   9 -13 578.991 68.7735
   1  -9  13 633.266 91.6777
   1  -9  14 385.142 79.0355
  -1   9 -14 287.865 61.8606
  -1   9 -14 322.495 69.9081
  -1   9 -15 296.362 61.7867
   1  -9  15 227.888 65.2263
  -1   9 -15 220.166 71.1685
   1  -9  16 120.109 62.7954
  -1   9 -16 110.444 63.6602
  -1   9 -16 148.778 57.4170
  -1   9 -17 116.982 57.3454
   1  -9  17 57.3801 64.1970
  -1   9 -17 30.9652 56.6075
   1  -9  18 1885.55 159.809
  -1   9 -18 1628.68 125.903
  -1   9 -18 1691.67 150.445
  -1   9 -19 214.999 60.8352
   1  -9  19 477.569 98.0324
  -1   9 -19 312.913 84.8728
  -1   9 -20 680.580 116.604
   1  -9  20 1036.05 133.460
  -1   9 -20 777.914 101.413
  -1   9 -21 759.819 100.894
  -1   9 -21 860.834 137.486
   1  -9  21 907.113 133.557
  -1   9 -22 946.364 143.266
   1  -9  22 1051.73 142.298
  -1   9 -22 999.260 123.940
  -1   9 -23 286.015 81.8763
  -1   9 -23 184.752 88.3364
   1  -9  23 277.102 96.9926
  -1   9 -24 161.559 79.3422
  -1   9 -24 289.772 111.680
   1  -9  24 135.112 88.5620
  -1   9 -25 129.035 90.7067
   1  -9  25 58.9130 77.4539
  -1   9 -25 11.7733 69.4689
  -1   9 -26 41.5392 74.9431
  -1   9 -27-34.2551 77.4988
  -1   9 -28 146.902 97.1581
  -1   9 -29-52.1137 88.3815
   1  -8 -21-30.8597 96.5206
   1  -8 -20 180.962 107.440
  -1   8  19 173.139 94.2245
   1  -8 -19 93.7503 91.0059
  -1   8  18 123.705 87.4896
   1  -8 -18-48.7853 84.0201
   1  -8 -17 185.040 94.1218
  -1   8  17 121.562 73.1158
   1  -8 -16 189.819 89.1833
  -1   8  16 291.444 93.9074
   1  -8 -15 56.7099 79.9857
  -1   8  15 107.452 81.0928
  -1   8  14 810.137 119.063
   1  -8 -14 943.494 133.873
   1  -8 -14 923.203 94.5514
   1  -8 -13 860.075 90.1587
   1  -8 -13 817.849 114.202
  -1   8  13 1021.57 130.077
   1  -8 -12 408.177 68.2367
   1  -8 -12 229.637 89.6563
  -1   8  12 274.642 77.1005
   1  -8 -11 512.907 70.1783
  -1   8  11 451.331 89.9645
   1  -8 -11 509.787 96.9753
  -1   8  10 755.087 105.249
   1  -8 -10 575.721 71.7826
   1  -8 -10 528.967 90.6497
   1  -8  -9 254.848 47.7830
  -1   8   9 282.633 76.2066
   1  -8  -9 211.527 62.9438
  -1   8   8 1558.92 130.058
   1  -8  -8 1392.30 126.406
   1  -8  -8 1403.59 94.5055
   1  -8  -7 6407.36 188.941
   1  -8  -7 6128.11 242.701
  -1   8   7 6427.86 239.242
   1  -8  -6 5205.37 215.458
  -1   8   6 5895.86 224.355
   1  -8  -6 5322.17 165.971
  -1   8   5 1638.04 117.285
   1  -8  -5 1361.94 85.6960
   1  -8  -5 1563.70 121.296
   1  -8  -4 13325.8 250.431
   1  -8  -4 12677.0 312.990
  -1   8   3 30137.4 453.956
   1  -8  -3 29945.4 465.730
   1  -8  -3 31029.9 367.770
   1  -8  -2 2264.95 103.062
  -1   8   2 2212.23 125.695
   1  -8  -2 2239.38 131.388
   1  -8  -1 532.985 56.2386
  -1   8   1 448.034 64.2593
   1  -8   0 12032.2 279.961
  -1   8   0 11947.1 258.229
   1  -8   1 10759.9 260.488
  -1   8  -1 11367.1 249.797
   1  -8   2 656.144 73.8332
  -1   8  -2 605.017 65.9327
   1  -8   2 600.869 57.8001
   1  -8   3 254.442 57.1111
   1  -8   3 136.408 34.8054
  -1   8  -3 292.231 52.0906
  -1   8  -4 18161.2 302.830
   1  -8   4 18076.4 331.467
   1  -8   4 16834.5 280.746
   1  -8   5 2861.79 137.684
  -1   8  -5 2979.65 125.693
   1  -8   5 2742.67 123.074
   1  -8   6 1758.68 108.446
   1  -8   6 1928.01 108.345
  -1   8  -6 1747.92 101.310
  -1   8  -7 4728.65 168.029
  -1   8  -7 4392.05 159.854
   1  -8   7 4330.35 161.108
  -1   8  -8 4748.91 169.259
   1  -8   8 4381.70 172.730
  -1   8  -8 4433.94 160.829
  -1   8  -9 4188.79 162.201
  -1   8  -9 3890.91 158.252
   1  -8   9 3895.10 166.712
  -1   8 -10 0.02373 37.5288
   1  -8  10-10.8669 43.1505
  -1   8 -10 21.5584 38.2760
  -1   8 -11 164.876 49.4971
   1  -8  11 263.448 62.2610
  -1   8 -11 240.817 53.1297
   1  -8  12 3146.35 167.943
  -1   8 -12 3334.40 163.459
  -1   8 -12 3237.06 147.349
  -1   8 -13 577.219 77.7614
   1  -8  13 629.194 85.3649
  -1   8 -13 685.082 75.7522
  -1   8 -14 231.228 53.6337
  -1   8 -14 173.157 57.6814
   1  -8  14 306.879 73.9105
  -1   8 -15 724.118 84.3314
  -1   8 -15 692.220 91.5996
   1  -8  15 971.470 110.460
  -1   8 -16 635.297 97.1572
  -1   8 -16 768.155 90.5177
   1  -8  16 670.178 96.3414
  -1   8 -17 118.358 58.7426
   1  -8  17 94.0089 59.9220
  -1   8 -17-21.7630 52.5825
  -1   8 -18 1001.62 107.036
  -1   8 -18 649.381 99.9983
   1  -8  18 947.867 121.708
   1  -8  19 157.652 68.7267
  -1   8 -19 138.603 71.0782
  -1   8 -19 92.8879 58.6090
   1  -8  20 19.7087 63.7626
  -1   8 -20 52.8163 62.7999
  -1   8 -20 109.728 85.4099
  -1   8 -21 28.3832 74.2697
   1  -8  21-4.02091 70.6576
  -1   8 -21 91.3569 63.5564
  -1   8 -22 68.8534 70.1926
   1  -8  22-66.1052 71.3048
  -1   8 -22 23.1175 71.7442
   1  -8  23 19.0458 69.7442
  -1   8 -23-34.4836 78.8842
  -1   8 -23-56.0779 64.4378
   1  -8  24 187.633 97.2378
  -1   8 -24 292.635 89.0569
  -1   8 -24 254.908 116.829
   1  -8  25-30.4568 79.2777
  -1   8 -25 179.141 87.9029
  -1   8 -26-45.4673 71.0457
  -1   8 -27 61.9323 81.5094
  -1   8 -28-25.8274 86.2308
  -1   8 -29 75.2799 90.4522
   1  -7 -22 328.189 128.006
   1  -7 -21 603.447 150.759
   1  -7 -20 34.1601 91.0907
  -1   7  20 213.037 102.863
  -1   7  19 168.039 89.7527
   1  -7 -19 71.2219 91.8360
   1  -7 -18 494.949 122.186
  -1   7  18 785.415 136.997
  -1   7  17-16.5208 70.5058
   1  -7 -17 49.6226 70.4679
   1  -7 -16 966.378 134.717
  -1   7  16 936.821 137.415
  -1   7  15 3223.66 218.580
   1  -7 -15 2706.67 209.325
  -1   7  14 638.205 109.375
   1  -7 -14 561.304 77.3723
   1  -7 -14 536.239 105.639
  -1   7  13 365.499 89.6769
   1  -7 -13 362.983 90.8026
   1  -7 -13 411.874 66.8112
  -1   7  12 1665.02 153.408
   1  -7 -12 1596.39 109.753
   1  -7 -12 1512.03 145.607
  -1   7  11-24.1531 53.6364
   1  -7 -11 23.5267 56.0264
   1  -7 -11 38.1649 37.8401
   1  -7 -10-7.77347 36.7892
   1  -7 -10 23.2102 54.5581
  -1   7  10 54.3866 58.3365
   1  -7  -9 5043.55 171.393
   1  -7  -9 4864.65 224.575
  -1   7   9 4380.70 211.517
   1  -7  -8 1980.14 145.434
   1  -7  -8 1988.33 108.282
  -1   7   8 2212.38 148.812
   1  -7  -7 112.920 40.7757
   1  -7  -7 53.2269 50.5637
  -1   7   7 207.297 63.0511
   1  -7  -6 1471.47 86.2487
  -1   7   6 1263.50 108.208
   1  -7  -6 1284.44 113.182
   1  -7  -5 13974.2 243.989
   1  -7  -5 13641.0 321.391
  -1   7   5 14088.5 319.770
   1  -7  -4 1156.07 73.7789
  -1   7   4 1034.27 95.3163
   1  -7  -4 1015.60 94.4094
  -1   7   3 58.2132 48.2435
   1  -7  -3 43.9235 47.7912
   1  -7  -3 52.8690 31.4215
   1  -7  -2 9580.31 246.868
   1  -7  -2 9636.18 192.891
  -1   7   2 9495.74 238.111
   1  -7  -1 167.752 52.7157
   1  -7  -1 203.827 38.3439
  -1   7   1 121.285 47.1031
   1  -7   0 8548.34 178.445
  -1   7   0 8197.89 205.551
   1  -7   0 8746.76 225.998
   1  -7   1 3601.48 118.035
  -1   7  -1 3626.06 136.666
   1  -7   1 3606.14 144.999
   1  -7   2 110.652 42.8665
  -1   7  -2 114.907 39.1136
   1  -7   2 145.434 36.9210
   1  -7   3 1482.79 95.8880
   1  -7   3 1342.36 75.8848
  -1   7  -3 1524.71 88.0253
   1  -7   4 960.479 69.0466
  -1   7  -4 1142.44 77.4704
   1  -7   4 1179.85 89.0209
   1  -7   5 13125.3 250.306
  -1   7  -5 14057.7 251.339
   1  -7   5 14267.7 280.317
  -1   7  -6 14530.6 271.111
   1  -7   6 13973.3 263.938
  -1   7  -6 14254.8 260.201
   1  -7   7 42.3887 34.2918
  -1   7  -7 6.05159 33.3253
  -1   7  -7 60.8295 37.3783
  -1   7  -8 21870.3 340.557
  -1   7  -8 22527.5 347.725
   1  -7   8 22450.0 366.414
  -1   7  -9 1734.44 104.207
   1  -7   9 1935.01 119.344
  -1   7  -9 1932.16 110.713
  -1   7 -10 1370.84 98.0839
   1  -7  10 1498.97 112.341
  -1   7 -10 1271.68 94.3313
   1  -7  11 2559.93 145.568
  -1   7 -11 2642.36 140.627
  -1   7 -11 2626.37 128.431
  -1   7 -12 102.109 44.5533
   1  -7  12 140.356 50.7041
  -1   7 -12 93.1982 42.7666
  -1   7 -13 139.935 52.0143
  -1   7 -13 118.092 46.8845
   1  -7  13 125.327 57.6078
   1  -7  14 29.8915 47.1063
  -1   7 -14 24.7312 39.8806
  -1   7 -14-17.2458 43.9229
   1  -7  15 321.820 75.5379
  -1   7 -15 263.283 58.9469
  -1   7 -16 845.613 107.025
  -1   7 -16 962.836 96.8793
   1  -7  16 877.183 105.296
  -1   7 -17 622.373 100.213
   1  -7  17 565.242 95.9704
  -1   7 -17 594.242 86.7640
  -1   7 -18 3699.06 192.680
   1  -7  18 3773.26 225.282
  -1   7 -18 3329.02 212.773
  -1   7 -19-69.6111 66.9972
   1  -7  19 35.5715 73.1120
  -1   7 -19-49.6633 55.5349
  -1   7 -20 32.8835 60.4788
  -1   7 -20 97.7807 72.7607
   1  -7  20 21.1170 63.6189
  -1   7 -21 105.705 70.0016
  -1   7 -21 11.8309 75.9556
   1  -7  21-76.6499 67.9188
   1  -7  22 990.547 140.863
  -1   7 -22 891.044 119.292
  -1   7 -22 1158.33 148.824
  -1   7 -23 7.27932 64.0514
   1  -7  23 11.2408 72.5055
  -1   7 -23-25.4557 74.2253
  -1   7 -24 140.943 78.8192
  -1   7 -24 6.35403 82.3713
   1  -7  24-36.9631 70.8492
  -1   7 -25 134.746 89.2549
  -1   7 -26 6.01408 81.2605
  -1   7 -27-96.0516 89.9235
  -1   7 -28-99.5701 94.6771
  -1   7 -29-92.9786 90.7830
   1  -6 -23 432.264 138.143
   1  -6 -22 77.8880 106.698
   1  -6 -21 166.822 100.671
  -1   6  20 306.116 109.748
   1  -6 -20 370.872 117.936
   1  -6 -19 4.46164 78.4177
  -1   6  19 20.0698 74.4154
   1  -6 -18-21.6410 74.4156
  -1   6  18-61.6619 81.3518
  -1   6  17 1806.85 175.873
   1  -6 -17 1262.34 153.073
  -1   6  16 4245.39 248.431
   1  -6 -16 3475.73 239.020
   1  -6 -15 168.507 76.3224
   1  -6 -15 89.4945 45.8767
  -1   6  15 0.66155 62.9781
   1  -6 -14 832.578 86.1579
   1  -6 -14 691.427 105.836
  -1   6  14 1018.97 128.531
   1  -6 -13 933.493 88.8135
  -1   6  13 948.296 121.831
   1  -6 -13 815.322 115.643
   1  -6 -12 182.933 48.1605
   1  -6 -12 203.037 73.7026
  -1   6  12 258.316 69.2035
   1  -6 -11 2562.65 129.096
   1  -6 -11 2490.30 168.279
  -1   6  11 2326.66 161.994
  -1   6  10 2706.70 163.864
   1  -6 -10 2699.82 125.303
   1  -6 -10 2475.96 156.927
   1  -6  -9 584.165 80.9306
   1  -6  -9 574.544 61.1991
  -1   6   9 756.311 95.5815
   1  -6  -8 7183.79 186.397
   1  -6  -8 6965.26 241.117
  -1   6   8 7204.65 248.854
  -1   6   7 115.566 58.8070
   1  -6  -7 129.719 39.4364
   1  -6  -7 84.1158 50.2220
   1  -6  -6 8450.29 185.878
  -1   6   6 8839.02 258.012
   1  -6  -6 9049.08 263.821
   1  -6  -5 3966.13 169.465
   1  -6  -5 4002.37 125.527
  -1   6   5 3848.02 169.337
   1  -6  -4 444.985 48.0324
   1  -6  -4 457.800 68.5271
  -1   6   4 435.646 69.3578
   1  -6  -3 23370.5 370.603
   1  -6  -3 23364.1 279.918
  -1   6   3 23202.0 361.897
   1  -6  -2 4264.69 118.913
  -1   6   2 3705.13 143.513
   1  -6  -2 4275.60 156.533
   1  -6  -1 1682.12 99.9111
   1  -6  -1 1617.29 72.6371
  -1   6   1 1743.15 97.0790
  -1   6   0 5180.98 157.683
   1  -6   0 4991.90 162.529
   1  -6   1 3184.34 129.483
   1  -6   1 3415.84 106.323
   1  -6   2 838.780 70.8685
   1  -6   2 865.481 55.1006
  -1   6  -2 780.677 63.6746
   1  -6   3 15076.5 271.654
  -1   6  -3 15893.1 247.871
  -1   6  -4 693.558 59.3931
   1  -6   4 808.637 63.3126
   1  -6   4 678.782 68.6912
   1  -6   5 213.534 44.1710
   1  -6   5 175.450 38.9655
  -1   6  -5 300.991 41.0252
  -1   6  -6 38313.4 400.329
   1  -6   6 37870.5 426.201
  -1   6  -7 10731.4 219.951
  -1   6  -7 11311.3 235.218
   1  -6   7 10491.9 237.112
  -1   6  -8 1788.53 96.5106
   1  -6   8 1537.16 101.612
  -1   6  -8 1771.20 99.1416
  -1   6  -9 6794.04 192.764
  -1   6  -9 6820.52 192.010
   1  -6   9 6980.07 212.154
  -1   6 -10 4757.17 164.454
  -1   6 -10 5235.90 182.406
   1  -6  10 4632.17 183.930
   1  -6  11 327.332 63.4956
  -1   6 -11 339.918 52.8171
  -1   6 -11 283.367 58.9774
   1  -6  12 201.690 61.6244
  -1   6 -12 106.607 45.8433
  -1   6 -12 120.650 51.2285
   1  -6  13 976.571 102.469
  -1   6 -13 1043.54 92.3991
  -1   6 -13 1018.65 98.3141
  -1   6 -14 1263.31 112.112
  -1   6 -14 1397.54 101.960
   1  -6  14 1368.93 116.868
   1  -6  15 98.8097 50.6456
  -1   6 -15 217.675 67.8075
  -1   6 -15 211.894 57.7369
  -1   6 -16 62.0231 49.6491
   1  -6  16 80.9803 62.1372
  -1   6 -16 116.788 58.7171
   1  -6  17 194.666 72.4717
  -1   6 -17 166.051 60.9594
  -1   6 -17 131.359 65.6411
  -1   6 -18 52.6371 59.1561
  -1   6 -18 60.4453 62.9972
   1  -6  18 191.270 80.0926
   1  -6  19 628.956 104.942
  -1   6 -19 650.633 100.572
  -1   6 -19 431.766 98.0380
   1  -6  20 273.121 95.6594
  -1   6 -20 169.753 71.0543
  -1   6 -20 322.351 86.3516
  -1   6 -21 132.624 70.1533
   1  -6  21 293.683 95.3975
  -1   6 -21 195.047 91.3326
   1  -6  22-4.95532 72.0246
  -1   6 -22-78.6446 94.0099
  -1   6 -22 39.0617 66.8955
  -1   6 -23 278.063 87.0673
  -1   6 -23 319.719 96.5117
   1  -6  23 354.948 104.554
  -1   6 -24 135.315 83.9774
   1  -6  24 86.2663 68.1654
  -1   6 -25-125.346 82.8419
  -1   6 -26 78.6784 79.3424
  -1   6 -27 126.202 84.2476
  -1   6 -28 18.5499 81.0478
   1  -5 -23-54.5426 88.4432
   1  -5 -22 0.47409 87.0597
  -1   5  21 252.636 99.0149
   1  -5 -21 388.189 106.491
   1  -5 -20 101.465 93.6513
  -1   5  20 96.2892 81.1727
  -1   5  19 758.979 128.078
   1  -5 -19 637.830 129.835
   1  -5 -18 140.862 83.8783
  -1   5  18 166.906 84.3868
  -1   5  17 85.1916 74.0481
   1  -5 -17 5.95112 67.9739
   1  -5 -16 1309.99 146.600
  -1   5  16 1691.51 159.131
   1  -5 -16 1587.16 119.294
  -1   5  15 2583.22 186.818
   1  -5 -15 2494.75 142.100
   1  -5 -15 2188.22 177.519
   1  -5 -14 58.9578 43.3492
  -1   5  14-1.53281 58.4376
   1  -5 -14 93.5628 56.2325
   1  -5 -13 986.554 86.9852
  -1   5  13 830.079 111.097
   1  -5 -13 733.982 104.398
  -1   5  12 283.788 73.8079
   1  -5 -12 302.075 80.2350
   1  -5 -12 454.043 65.1685
   1  -5 -11 379.916 56.9347
  -1   5  11 387.906 79.9660
   1  -5 -11 523.775 85.4217
   1  -5 -10 120.485 37.7447
  -1   5  10 192.098 67.0586
   1  -5  -9 3929.58 138.063
  -1   5   9 3831.88 186.831
   1  -5  -9 3713.74 176.507
  -1   5   8 14986.0 345.333
   1  -5  -8 13934.0 325.720
   1  -5  -8 14873.3 253.939
  -1   5   7 2724.43 148.582
   1  -5  -7 2768.01 107.418
   1  -5  -7 2587.49 139.551
   1  -5  -6 10284.2 191.840
   1  -5  -6 9795.78 256.777
  -1   5   6 10106.5 269.176
   1  -5  -5 3345.83 107.645
   1  -5  -5 3316.32 150.705
  -1   5   5 2805.06 139.885
   1  -5  -4 783.107 52.5148
  -1   5   4 644.068 73.3069
   1  -5  -4 678.808 70.4613
   1  -5  -3 35435.5 311.199
   1  -5  -3 36532.1 437.107
   1  -5  -2 230.401 34.3471
  -1   5   2 439.186 57.6486
   1  -5  -2 340.331 55.2568
   1  -5  -1 38024.0 420.521
   1  -5  -1 37180.7 305.148
  -1   5   1 37362.9 404.139
   1  -5   0 12360.2 179.973
   1  -5   0 12595.4 236.275
  -1   5   0 13291.7 232.365
   1  -5   1 56704.7 481.173
  -1   5  -1 58144.1 450.024
  -1   5  -2 135.477 38.7154
   1  -5   2 147.262 46.9879
   1  -5   2 79.0297 27.1581
   1  -5   3 72.9297 31.0113
  -1   5  -3 61.5633 29.7645
   1  -5   3 98.3736 43.0569
  -1   5  -4 30.4897 27.8786
   1  -5   4-2.16672 28.5935
   1  -5   4 3.13852 34.5468
  -1   5  -5 21169.9 269.891
   1  -5   5 20308.8 292.919
  -1   5  -5 20976.6 293.386
  -1   5  -6 5861.46 147.072
  -1   5  -6 5634.77 158.465
   1  -5   7 38174.2 439.594
  -1   5  -7 37755.1 412.493
  -1   5  -8 1450.69 88.0916
  -1   5  -8 1277.27 84.0159
   1  -5   9 1655.40 108.634
  -1   5  -9 1730.54 98.6376
  -1   5  -9 1738.87 101.822
  -1   5 -10 2096.98 114.842
   1  -5  10 2164.65 129.008
  -1   5 -10 2264.06 115.732
  -1   5 -11 537.238 70.1277
   1  -5  11 776.122 85.3280
  -1   5 -11 661.961 70.9875
  -1   5 -12 7952.10 241.578
   1  -5  12 7814.80 244.782
  -1   5 -12 8103.69 224.784
  -1   5 -13 974.692 89.9185
   1  -5  13 914.974 100.752
  -1   5 -13 814.871 93.6584
   1  -5  14 144.517 66.8606
  -1   5 -14 96.4019 46.7645
  -1   5 -14 71.4268 44.7551
   1  -5  15 3335.05 186.201
  -1   5 -15 3221.25 162.005
  -1   5 -15 3331.40 182.537
   1  -5  16 152.193 68.5244
  -1   5 -16 135.017 59.9049
  -1   5 -16 209.236 63.4261
  -1   5 -17 89.4126 60.3990
  -1   5 -17 111.366 61.7340
   1  -5  17 210.767 75.1612
  -1   5 -18 145.637 64.7044
  -1   5 -18 169.947 71.1380
   1  -5  18 80.2649 67.8459
  -1   5 -19 127.255 68.3515
  -1   5 -19 26.9849 68.9039
   1  -5  19 101.914 74.2716
   1  -5  20 1329.95 147.579
  -1   5 -20 1234.74 131.721
  -1   5 -20 1194.91 157.855
  -1   5 -21 808.761 133.771
   1  -5  21 905.902 131.644
  -1   5 -21 866.031 118.516
   1  -5  22 301.020 93.8652
  -1   5 -22 398.721 100.479
  -1   5 -22 191.806 89.5724
   1  -5  23 176.169 79.9790
  -1   5 -23 38.7833 71.7692
  -1   5 -24 335.705 92.5666
  -1   5 -25 153.614 84.6187
  -1   5 -26-91.5820 76.6456
  -1   5 -27 63.2888 87.5357
  -1   5 -28-5.93438 85.5601
   1  -4 -24-169.587 110.686
   1  -4 -23-35.7402 94.7945
  -1   4  22-53.5036 83.6358
   1  -4 -22 69.6430 85.8091
  -1   4  21 97.5020 80.3161
   1  -4 -21 76.8699 78.4780
  -1   4  20 62.6147 80.5662
   1  -4 -20 4.65623 73.0384
  -1   4  19 161.386 86.5563
   1  -4 -19-38.3177 80.6260
  -1   4  18 229.247 90.6749
   1  -4 -18 167.299 79.2753
   1  -4 -17 164.320 80.3384
  -1   4  17 277.669 89.7890
   1  -4 -16 659.454 82.8284
  -1   4  16 644.095 109.292
   1  -4 -16 520.808 101.058
   1  -4 -15 451.993 69.4024
   1  -4 -15 480.303 95.9618
   1  -4 -14 70.7818 55.7142
   1  -4 -14 129.622 47.5428
   1  -4 -13 893.580 108.454
   1  -4 -13 847.019 80.9032
   1  -4 -12 980.868 81.0096
   1  -4 -12 940.490 107.128
   1  -4 -11 257.128 48.6789
   1  -4 -11 180.685 51.5061
   1  -4 -10 2567.26 113.295
   1  -4 -10 2356.53 146.117
   1  -4  -9 6394.99 166.780
   1  -4  -9 5625.05 207.465
   1  -4  -8 1552.66 109.153
   1  -4  -8 1853.62 89.5762
   1  -4  -7 1388.03 74.5715
   1  -4  -7 1373.22 100.301
  -1   4   7 1320.11 104.353
   1  -4  -6 938.115 60.3103
  -1   4   6 654.087 75.3750
   1  -4  -6 832.849 78.4760
   1  -4  -5 16.8290 34.7650
   1  -4  -5 73.6433 25.9384
  -1   4   5 14.6966 36.5689
   1  -4  -4 1195.56 56.6118
  -1   4   4 1353.66 91.7036
   1  -4  -4 1186.77 81.3193
  -1   4   4 1137.43 63.5215
   1  -4  -3 77444.6 589.759
   1  -4  -3 75987.6 400.080
  -1   4   3 76350.8 448.937
  -1   4   3 77439.3 607.498
  -1   4   2 53.7032 23.5707
   1  -4  -2 38.7552 36.2721
   1  -4  -2 54.1521 21.1523
  -1   4   2 27.1425 32.8012
  -1   4   1 73.9254 23.7266
  -1   4   1 149.053 41.3885
   1  -4  -1 62.1613 34.9523
   1  -4  -1 80.8500 22.6987
   1  -4   0 216853. 900.859
  -1   4   0 218093. 846.573
  -1   4   0 213936. 668.572
   1  -4   1 122.354 45.1155
  -1   4  -1 197.129 41.5292
  -1   4  -1 110.348 29.3648
   1  -4   1 149.319 33.3985
  -1   4  -2 19669.2 233.868
   1  -4   2 19711.3 233.145
   1  -4   2 20136.5 272.863
   1  -4   3 15150.6 240.627
   1  -4   3 14532.6 214.047
  -1   4  -4 4992.72 138.135
  -1   4  -4 4936.84 117.273
   1  -4   4 4963.19 136.630
  -1   4  -5 3539.46 120.423
   1  -4   5 2999.16 116.465
  -1   4  -5 3190.98 99.0276
  -1   4  -6 21210.4 289.286
   1  -4   6 20531.6 311.769
  -1   4  -6 20030.3 257.369
   1  -4   7 28838.4 383.903
  -1   4  -7 27836.1 340.068
  -1   4  -7 27259.2 324.897
  -1   4  -8 6916.80 179.804
  -1   4  -8 6986.44 180.480
   1  -4   8 7037.60 203.946
  -1   4  -9 266.952 49.8986
   1  -4   9 349.202 61.8147
  -1   4  -9 215.952 47.9927
   1  -4  10 8273.28 233.265
  -1   4 -10 8907.88 221.561
  -1   4 -10 8981.26 228.637
  -1   4 -11 236.518 59.4467
   1  -4  11 412.962 75.5886
  -1   4 -11 238.216 52.2408
   1  -4  12 718.540 88.3188
  -1   4 -12 591.359 80.1091
  -1   4 -12 587.085 66.3994
  -1   4 -13 4143.30 187.532
  -1   4 -13 3865.69 164.525
   1  -4  13 4053.81 191.770
   1  -4  14 428.352 76.9333
  -1   4 -14 489.461 81.2006
  -1   4 -14 547.438 76.6718
  -1   4 -15 872.015 94.6630
  -1   4 -15 716.953 93.5047
   1  -4  15 1000.77 110.870
  -1   4 -16 3129.53 186.377
   1  -4  16 3600.34 203.585
  -1   4 -16 3396.83 175.970
   1  -4  17 1676.14 152.344
  -1   4 -17 1544.08 143.477
  -1   4 -17 1842.65 142.801
  -1   4 -18 432.530 98.0689
  -1   4 -18 377.912 78.3592
   1  -4  18 317.584 80.4199
  -1   4 -19 93.3373 70.9133
  -1   4 -19 167.755 80.7042
   1  -4  19-28.7147 68.0591
  -1   4 -20 172.715 79.0140
   1  -4  20 71.9333 76.6733
  -1   4 -20 99.3664 66.9435
  -1   4 -21 302.084 92.4878
   1  -4  21 311.750 91.1036
  -1   4 -21 286.301 91.6977
   1  -4  22 1057.46 138.843
  -1   4 -22 947.463 127.764
  -1   4 -22 868.695 139.288
   1  -4  23 123.761 69.1370
  -1   4 -23 173.094 82.1451
  -1   4 -24 68.9046 77.5121
  -1   4 -25 60.3846 73.0123
  -1   4 -26-151.258 95.8035
  -1   4 -27-24.1241 87.6465
   1  -3 -25 174.242 121.735
   1  -3 -24 36.2774 84.2573
   1  -3 -23 75.1014 90.6355
   1  -3 -22 102.252 80.1310
  -1   3  22-10.8771 77.3996
  -1   3  21 336.135 105.061
   1  -3 -21 289.586 98.9919
   1  -3 -20 346.189 99.6058
   1  -3 -19 1166.14 147.351
   1  -3 -18 281.038 87.9356
   1  -3 -18 66.1395 82.2042
   1  -3 -17 242.158 85.6761
   1  -3 -17 347.747 66.9360
   1  -3 -17 334.730 98.7396
   1  -3 -16 509.218 100.119
   1  -3 -16 442.529 103.317
   1  -3 -16 494.747 74.3421
   1  -3 -15 637.059 111.865
   1  -3 -15 619.829 77.6195
   1  -3 -15 753.734 105.504
   1  -3 -14 318.538 60.6576
   1  -3 -14 198.012 69.6728
   1  -3 -14 122.926 62.5575
   1  -3 -13 960.060 104.013
   1  -3 -13 1136.40 125.332
   1  -3 -13 1128.53 90.1136
   1  -3 -12 264.210 64.0778
   1  -3 -12 202.891 45.1497
   1  -3 -12 318.750 83.3679
   1  -3 -11 56.4565 58.0327
   1  -3 -11 37.1662 33.8092
   1  -3 -11 45.6937 47.7967
   1  -3 -10 307.871 48.0080
   1  -3 -10 218.855 56.1018
   1  -3 -10 265.843 75.8669
   1  -3  -9 28762.8 437.269
   1  -3  -9 27510.8 494.164
   1  -3  -8 7981.00 221.804
   1  -3  -8 7993.10 260.142
   1  -3  -8 8445.98 172.917
   1  -3  -7 6609.06 143.605
   1  -3  -7 6207.95 220.938
   1  -3  -7 6307.79 190.335
   1  -3  -6 16567.4 247.682
   1  -3  -6 15687.3 288.564
   1  -3  -6 16491.7 208.468
   1  -3  -6 16445.6 340.266
   1  -3  -5 3581.12 133.300
   1  -3  -5 3971.04 96.1795
   1  -3  -5 3572.76 155.983
   1  -3  -5 4234.81 116.355
   1  -3  -4 2691.69 72.1049
   1  -3  -4 2451.81 107.506
  -1   3   3 1008.49 73.9006
  -1   3   3 1006.60 46.9138
   1  -3  -3 1013.94 42.9086
   1  -3  -3 971.888 70.2987
  -1   3   2 2985.48 71.1217
   1  -3  -2 2778.38 105.395
   1  -3  -2 3165.31 68.5216
   1  -3  -1 10159.0 189.009
  -1   3   1 10861.3 194.865
   1  -3  -1 9919.33 186.052
  -1   3   1 8908.61 115.847
   1  -3  -1 9357.52 115.323
  -1   3   0 31420.2 222.189
  -1   3   0 24692.7 282.643
   1  -3   0 30859.4 308.386
   1  -3   0 25655.6 273.798
  -1   3   0 31339.0 291.341
   1  -3   0 30730.0 220.352
   1  -3   1 41775.1 287.223
  -1   3  -1 42666.7 288.142
   1  -3   1 41809.4 313.815
  -1   3  -1 41026.4 358.337
   1  -3   1 42207.2 358.258
  -1   3  -1 42153.2 314.220
  -1   3  -2 2197.07 69.3896
  -1   3  -2 2203.79 75.4359
   1  -3   2 2104.32 76.4332
   1  -3   2 2075.84 68.6119
   1  -3   2 2257.07 89.6198
  -1   3  -2 2289.13 93.3749
   1  -3   3 50127.1 385.973
  -1   3  -3 50115.2 420.890
  -1   3  -3 49796.6 391.642
  -1   3  -3 51414.1 319.355
  -1   3  -3 50861.4 387.115
   1  -3   3 50633.8 321.236
  -1   3  -4 55153.2 424.075
  -1   3  -4 57053.8 352.001
   1  -3   4 55101.2 342.285
   1  -3   4 54340.1 442.855
  -1   3  -5 4111.19 105.107
   1  -3   5 4180.43 135.688
   1  -3   5 4254.12 108.003
  -1   3  -5 4046.85 123.981
  -1   3  -6 577.940 52.8244
   1  -3   6 567.864 60.2343
  -1   3  -6 613.835 50.2592
   1  -3   7 1809.96 100.283
  -1   3  -7 1868.95 92.1086
  -1   3  -7 1818.92 88.3933
   1  -3   8 2659.92 129.774
  -1   3  -8 2745.47 115.459
  -1   3  -8 2767.15 117.169
  -1   3  -9 8192.50 211.767
   1  -3   9 8544.90 240.639
  -1   3  -9 8285.63 204.631
   1  -3  10 277.453 71.3710
  -1   3 -10 274.241 59.7127
  -1   3 -10 346.609 68.9492
  -1   3 -11 20818.2 348.346
   1  -3  11 20775.7 395.732
  -1   3 -11 20923.4 374.558
  -1   3 -12 282.890 58.8822
   1  -3  12 359.949 70.0329
  -1   3 -12 353.088 61.4068
  -1   3 -13 2774.82 144.390
   1  -3  13 3100.82 169.242
  -1   3 -13 2530.54 151.134
  -1   3 -14 9145.73 265.745
   1  -3  14 9578.95 305.590
   1  -3  15 1568.47 136.341
  -1   3 -15 1415.98 129.445
  -1   3 -15 1570.49 125.054
   1  -3  16 194.831 74.6113
  -1   3 -16 247.861 80.3847
  -1   3 -16 160.053 63.2940
   1  -3  17 0.22664 62.3259
  -1   3 -17-46.1507 56.3355
  -1   3 -18 231.497 78.6785
  -1   3 -18 133.527 71.3058
   1  -3  18 355.102 92.0103
   1  -3  19 1087.04 130.597
  -1   3 -19 1037.90 132.495
  -1   3 -19 925.871 117.490
  -1   3 -20 22.4825 64.6273
  -1   3 -20-43.0970 69.3037
   1  -3  20 89.2384 71.8724
   1  -3  21 743.496 120.072
  -1   3 -21 613.987 112.187
  -1   3 -21 716.866 118.057
  -1   3 -22 805.020 118.293
   1  -3  22 939.311 130.050
  -1   3 -23-21.4051 69.4676
  -1   3 -24 522.210 110.822
  -1   3 -25 411.091 104.980
  -1   3 -26 87.3571 93.8409
  -1   3 -27-69.2145 92.9969
   1  -2 -25-51.3335 99.4652
   1  -2 -24-66.3708 94.9028
   1  -2 -23-14.5067 84.5876
   1  -2 -22 124.218 85.8745
   1  -2 -21 171.034 83.9120
   1  -2 -21 333.420 111.056
   1  -2 -20 109.879 68.5460
   1  -2 -20-38.8643 92.4734
   1  -2 -19-43.9217 70.6068
   1  -2 -19 36.6737 75.2444
   1  -2 -18 579.290 123.886
   1  -2 -18 702.344 106.621
   1  -2 -17 127.621 67.5695
   1  -2 -17 205.834 91.5206
   1  -2 -17 164.138 58.7199
   1  -2 -16 4615.17 231.428
   1  -2 -16 4403.21 256.054
   1  -2 -15 213.979 81.4323
   1  -2 -15 246.148 71.3788
   1  -2 -14 4850.62 249.916
   1  -2 -14 4732.81 216.221
   1  -2 -13 8030.68 264.874
   1  -2 -13 7681.82 298.003
  -1   2  13 8656.98 231.884
  -1   2  12 1161.32 87.9905
   1  -2 -12 1156.97 105.481
   1  -2 -12 1210.12 125.170
  -1   2  11 6514.07 187.182
   1  -2 -11 6204.42 254.269
   1  -2 -11 5940.17 211.301
  -1   2  10 823.078 69.1072
   1  -2 -10 913.816 102.560
   1  -2 -10 855.020 84.2419
  -1   2   9 13853.4 240.009
   1  -2  -9 13018.7 342.233
   1  -2  -9 13064.8 284.365
   1  -2  -8 10227.9 240.283
   1  -2  -8 10797.1 297.022
   1  -2  -7 22523.5 410.656
   1  -2  -7 22321.7 279.173
   1  -2  -7 22316.0 332.583
   1  -2  -6 2373.31 108.044
   1  -2  -6 2492.60 77.9327
   1  -2  -6 2220.24 124.587
   1  -2  -6 2643.81 91.2722
   1  -2  -5 4127.71 87.4253
   1  -2  -5 3933.20 97.3993
   1  -2  -5 4276.14 162.127
   1  -2  -5 4321.40 135.642
   1  -2  -4 288.182 57.2398
   1  -2  -4 287.701 42.9633
   1  -2  -4 219.327 23.0242
   1  -2  -4 196.131 26.7720
   1  -2  -3 55225.1 492.268
  -1   2   3 55382.2 256.360
   1  -2  -3 56187.7 232.207
   1  -2  -2 73358.5 456.236
  -1   2   2 75015.5 455.963
   1  -2  -1 59459.0 234.458
  -1   2   1 61009.0 234.479
  -1   2   1 60194.9 387.366
  -1   2   1 62021.5 401.643
   1  -2   0 18836.0 158.190
   1  -2   0 18816.0 201.394
  -1   2   0 18311.6 211.684
  -1   2   0 18887.9 157.311
  -1   2   0 19130.6 202.083
   1  -2   0 17977.1 211.587
  -1   2  -1 3495.87 80.1476
   1  -2   1 3306.47 77.9637
   1  -2   1 3200.14 73.0987
   1  -2   1 3315.97 95.0175
  -1   2  -1 3326.36 94.8834
  -1   2  -1 3280.88 72.9515
  -1   2  -2 55667.9 393.956
   1  -2   2 54329.7 273.864
  -1   2  -2 53919.3 361.726
  -1   2  -2 54058.5 362.568
   1  -2   2 52662.2 364.729
  -1   2  -2 55946.6 275.563
  -1   2  -3 37661.8 326.031
   1  -2   3 38282.9 348.417
  -1   2  -3 39061.3 346.459
   1  -2   3 39725.1 238.228
   1  -2   3 38283.9 340.317
   1  -2   4 3507.28 121.283
  -1   2  -4 3598.85 85.5817
   1  -2   4 3718.61 83.5241
  -1   2  -5 9953.70 159.187
   1  -2   5 9510.34 199.992
  -1   2  -5 9585.88 180.111
   1  -2   5 9909.33 148.669
  -1   2  -6 452.686 50.6895
   1  -2   6 464.529 62.6120
  -1   2  -6 532.123 48.4630
   1  -2   6 498.340 43.3923
  -1   2  -7 9886.34 204.709
   1  -2   7 10480.6 237.441
  -1   2  -7 10392.6 202.069
   1  -2   8 175.200 53.7689
  -1   2  -8 208.572 46.3262
  -1   2  -8 216.262 46.8023
   1  -2   9 15640.7 320.194
  -1   2  -9 15457.5 279.139
  -1   2  -9 15839.9 294.957
  -1   2 -10 614.547 74.5047
  -1   2 -10 466.489 74.2799
   1  -2  10 666.151 86.0018
  -1   2 -11 9005.89 249.353
  -1   2 -11 9334.20 239.518
  -1   2 -12 57.6180 40.5586
  -1   2 -12 23.9277 41.6310
  -1   2 -13 1642.35 129.573
   1  -2  13 2154.57 147.869
  -1   2 -13 1908.89 125.523
   1  -2  14 2623.35 167.547
  -1   2 -14 2447.96 161.204
  -1   2 -14 2540.29 148.390
   1  -2  15 895.696 109.023
  -1   2 -15 905.767 99.1861
  -1   2 -15 760.733 100.552
  -1   2 -16 1998.79 144.499
  -1   2 -16 1858.53 149.452
   1  -2  16 1998.27 158.960
  -1   2 -17 1036.07 117.939
   1  -2  17 1078.63 122.014
  -1   2 -17 824.058 108.266
   1  -2  18 1191.55 129.958
  -1   2 -18 1094.01 121.455
  -1   2 -18 1288.15 138.628
   1  -2  19 2426.48 189.630
  -1   2 -19 2234.06 173.315
  -1   2 -19 2195.84 183.881
   1  -2  20 1610.49 161.538
  -1   2 -20 1447.61 158.695
  -1   2 -20 1634.02 157.515
  -1   2 -21 27.6177 66.9968
   1  -2  21-89.3772 78.5770
   1  -2  22 59.9648 68.7592
  -1   2 -22 225.350 87.2648
  -1   2 -23 791.424 130.041
  -1   2 -24-15.6464 80.1103
  -1   2 -25-42.8109 83.9572
  -1   2 -26 110.502 101.749
   1  -1 -26-2.47988 93.0791
   1  -1 -25 9.10137 82.8604
   1  -1 -24 33.7197 80.6047
   1  -1 -23 119.462 88.5319
   1  -1 -23 14.2452 89.4154
   1  -1 -22 537.597 133.364
   1  -1 -22 417.856 106.617
   1  -1 -21-0.95834 68.4319
   1  -1 -21-36.4762 76.7585
   1  -1 -20 105.352 81.4283
   1  -1 -20 5.32194 77.3675
   1  -1 -19 2138.88 177.493
   1  -1 -19 2382.95 209.813
   1  -1 -18 72.8071 65.6154
   1  -1 -18 106.750 80.5270
   1  -1 -17 8.64846 56.0166
  -1   1  17-37.4949 50.6359
   1  -1 -17 89.8140 72.1070
   1  -1 -16 543.016 88.7276
  -1   1  16 539.249 81.3949
   1  -1 -16 613.923 109.233
  -1   1  15 645.583 79.4965
   1  -1 -15 594.920 89.4680
   1  -1 -15 491.744 97.0206
   1  -1 -14 355.716 71.5243
   1  -1 -14 380.785 89.1753
  -1   1  14 607.869 74.9115
   1  -1 -13 13599.5 333.317
   1  -1 -13 13515.5 390.089
   1  -1 -12 944.999 111.203
  -1   1  12 981.784 82.8697
   1  -1 -12 955.721 91.8176
   1  -1 -11 1549.38 132.516
  -1   1  11 1497.09 94.8609
   1  -1 -11 1408.30 105.501
   1  -1 -10 2200.02 122.338
  -1   1  10 2466.83 109.035
   1  -1 -10 2487.01 160.496
  -1   1   9 2109.77 96.2061
   1  -1  -9 2355.04 118.330
   1  -1  -9 2400.48 148.211
  -1   1   8 6420.84 151.921
   1  -1  -8 6048.30 149.190
   1  -1  -8 6657.48 183.800
   1  -1  -8 6153.18 222.322
   1  -1  -7 367.209 51.3489
  -1   1   7 392.694 40.1355
   1  -1  -7 396.872 42.2019
   1  -1  -7 369.213 70.9670
   1  -1  -6 30143.5 341.770
   1  -1  -6 30186.8 262.774
   1  -1  -6 30138.1 429.385
  -1   1   6 29779.3 261.978
  -1   1   5 89886.0 390.754
   1  -1  -5 88668.9 547.338
   1  -1  -5 90441.6 394.404
   1  -1  -4 128.726 43.6208
   1  -1  -4 70.0806 43.9088
  -1   1   3 66329.6 399.126
   1  -1  -3 65379.4 401.960
  -1   1   3 65645.1 520.794
   1  -1  -3 68033.6 515.427
  -1   1   2 14428.6 175.527
   1  -1  -2 14677.6 217.281
   1  -1  -2 14427.5 175.046
  -1   1   2 15273.4 223.695
  -1   1   1 2542.95 71.4624
  -1   1   1 2397.72 80.1133
   1  -1  -1 2430.94 68.7666
   1  -1  -1 2375.69 78.5181
  -1   1   0 4912.36 97.7065
  -1   1   0 3761.98 72.3511
   1  -1   0 3535.40 66.9927
  -1   1   0 4112.97 86.3296
   1  -1   0 2628.59 70.3075
  -1   1  -1 62859.9 358.941
  -1   1  -1 59683.3 334.547
  -1   1  -2 51558.3 360.961
   1  -1   2 51166.4 340.707
  -1   1  -2 50093.8 332.787
   1  -1   2 50896.6 363.635
   1  -1   3 7087.32 84.0657
  -1   1  -3 6614.70 133.409
  -1   1  -3 7179.41 92.2474
   1  -1   3 6556.33 149.380
  -1   1  -3 6629.02 150.847
  -1   1  -4 6040.68 104.801
   1  -1   4 6333.36 160.461
   1  -1   4 6112.08 98.0402
  -1   1  -4 6165.64 136.182
  -1   1  -5 1714.91 82.9067
   1  -1   5 1602.96 64.2583
   1  -1   5 1341.08 87.2525
  -1   1  -5 1652.48 73.7060
  -1   1  -6 85.9899 34.2869
  -1   1  -6 96.2780 32.9266
   1  -1   6 111.135 29.0660
   1  -1   6 89.5879 41.6903
  -1   1  -7 1297.49 77.2506
   1  -1   7 1157.41 91.1049
  -1   1  -7 1166.86 77.0183
   1  -1   8 13067.4 293.279
  -1   1  -8 12292.7 236.194
  -1   1  -9 12431.6 269.297
   1  -1   9 12889.3 298.578
  -1   1  -9 12484.2 257.930
  -1   1 -10 3754.88 152.613
   1  -1  10 3769.25 168.108
  -1   1 -10 4100.39 176.095
  -1   1 -11 348.131 59.8783
   1  -1  11 345.513 68.7643
  -1   1 -11 282.548 58.4955
  -1   1 -12 73.5930 47.8170
  -1   1 -12 28.3045 40.5551
   1  -1  12-41.2313 50.9708
  -1   1 -13 3494.59 178.470
  -1   1 -13 3710.93 174.070
   1  -1  13 3772.14 191.740
   1  -1  14 1987.02 140.447
  -1   1 -14 2078.09 139.054
  -1   1 -14 2105.57 146.443
  -1   1 -15 1649.48 132.001
   1  -1  15 1606.27 136.197
  -1   1 -15 1526.03 132.883
  -1   1 -16 150.841 67.3372
  -1   1 -16 233.921 73.1559
   1  -1  16 151.341 77.3199
  -1   1 -17 21.1813 56.3328
  -1   1 -17 101.105 69.4305
   1  -1  17-32.8336 54.1248
   1  -1  18 1407.42 148.105
  -1   1 -18 1442.45 138.303
  -1   1 -18 1556.04 153.570
  -1   1 -19 254.636 78.1657
  -1   1 -19 394.081 91.4389
   1  -1  19 403.079 92.7437
  -1   1 -20 92.7691 76.0313
   1  -1  20 247.088 87.4007
  -1   1 -20 100.392 78.1137
   1  -1  21 659.160 113.508
  -1   1 -21 507.644 98.0127
  -1   1 -22-4.37458 68.9263
  -1   1 -23 21.8264 73.0064
  -1   1 -24 668.280 137.031
  -1   1 -25-75.4756 90.5754
  -1   1 -26 20.0313 87.2596
   1   0 -26 8.36723 86.4622
   1   0 -25-124.491 93.5287
   1   0 -24 146.268 110.136
   1   0 -24 370.407 109.956
   1   0 -23 41.7067 71.6538
   1   0 -23 21.0798 92.5520
   1   0 -22 13.5650 69.3414
   1   0 -22 105.240 96.9755
   1   0 -21 518.429 107.154
   1   0 -21 359.990 107.569
   1   0 -20 426.728 109.899
   1   0 -20 220.164 77.7729
   1   0 -19 484.818 97.2892
   1   0 -19 575.593 120.727
  -1   0  18 825.667 98.3055
   1   0 -18 888.484 118.919
   1   0 -18 1006.34 144.646
   1   0 -17 192.158 68.7111
   1   0 -17 338.444 96.8986
  -1   0  17 177.863 59.7054
   1   0 -16 956.703 131.001
   1   0 -16 873.517 101.472
  -1   0  16 1091.59 101.515
  -1   0  15 662.791 82.6403
   1   0 -15 692.928 91.9882
   1   0 -15 659.516 111.479
   1   0 -14 712.106 86.4037
  -1   0  14 888.713 84.5138
   1   0 -14 718.446 106.108
   1   0 -13 5425.42 207.195
  -1   0  13 6072.76 197.030
   1   0 -13 5732.98 256.858
   1   0 -12 392.477 82.7183
  -1   0  12 469.082 60.8921
   1   0 -12 366.822 61.9409
  -1   0  11 2.94999 36.2257
   1   0 -11 65.5475 54.6994
   1   0 -11 64.3699 45.8048
   1   0 -10 4871.46 213.643
   1   0 -10 4731.35 168.355
  -1   0  10 5227.37 155.417
   1   0  -9 1514.09 122.304
  -1   0   9 1677.33 86.3931
   1   0  -9 1476.43 92.2812
   1   0  -8 15523.2 336.745
   1   0  -8 15329.3 262.227
   1   0  -8 15739.2 224.795
  -1   0   8 15843.6 231.845
  -1   0   7 41570.3 345.614
   1   0  -7 42517.1 327.799
   1   0  -7 41132.1 403.623
   1   0  -7 42401.3 530.413
   1   0  -6 2074.87 120.087
   1   0  -6 2028.03 87.7661
   1   0  -6 2373.26 69.2780
  -1   0   6 2281.05 71.2152
   1   0  -5 1033.53 84.9426
  -1   0   5 1026.99 42.6758
   1   0  -5 1034.30 39.7637
   1   0  -5 1047.85 62.7336
  -1   0   4 32981.2 277.838
   1   0  -4 33687.5 277.574
  -1   0   3 91161.3 403.602
   1   0  -3 90048.8 407.738
  -1   0   3 91645.2 559.868
  -1   0   2 51868.8 371.972
   1   0  -2 52419.6 381.187
  -1   0   2 53671.6 277.186
  -1   0   1 18406.0 183.690
   1   0  -1 17129.4 141.475
  -1   0   0 3641.88 73.1682
   1   0   0 4260.91 72.8809
   1   0   1 7274.75 108.710
  -1   0  -1 7098.83 130.586
  -1   0  -2 22494.0 203.541
   1   0   2 22136.4 257.068
   1   0   2 21379.6 210.709
   1   0   3 155312. 742.706
  -1   0  -3 153218. 606.502
   1   0   3 151181. 625.091
  -1   0  -4 15500.4 174.920
  -1   0  -4 14875.0 205.862
   1   0   4 15050.0 257.151
   1   0   4 15443.4 162.700
  -1   0  -5 7634.91 145.229
  -1   0  -5 7163.06 156.445
   1   0   5 6879.07 183.461
   1   0   5 7715.28 138.735
  -1   0  -6 2472.71 95.6545
  -1   0  -6 2451.64 101.427
   1   0   6 2291.97 89.7659
   1   0   6 2463.13 120.055
  -1   0  -7 6946.40 177.455
  -1   0  -7 7489.06 179.632
   1   0   7 7044.81 208.476
  -1   0  -8 85.0125 42.5253
  -1   0  -8 102.757 43.9639
   1   0   8 41.6201 46.4688
  -1   0  -9 314.207 54.8576
   1   0   9 353.065 67.8153
  -1   0  -9 374.435 58.5671
  -1   0 -10 17212.6 333.163
   1   0  10 16918.0 351.614
  -1   0 -10 16859.3 321.482
  -1   0 -11 3331.61 161.746
   1   0  11 3676.86 175.046
  -1   0 -11 3496.98 157.287
   1   0  12 1388.15 116.605
  -1   0 -12 1266.14 103.230
  -1   0 -12 1326.94 111.185
   1   0  13 11123.5 319.210
  -1   0 -13 10795.5 314.127
  -1   0 -13 11076.3 301.603
  -1   0 -14-42.8867 52.0664
  -1   0 -14-19.9264 51.0610
   1   0  15 526.251 88.7476
  -1   0 -15 634.367 95.2960
  -1   0 -15 622.094 92.4716
   1   0  16 3642.85 206.683
  -1   0 -16 3482.86 193.757
  -1   0 -16 3517.52 209.227
  -1   0 -17-5.91714 60.8208
   1   0  17 83.3379 65.9054
  -1   0 -17 28.5174 60.0217
  -1   0 -18 133.594 72.9161
  -1   0 -18 184.467 72.5901
   1   0  18 74.5728 60.6499
  -1   0 -19 966.965 122.495
  -1   0 -19 967.427 132.915
   1   0  19 996.127 130.141
  -1   0 -20 781.658 119.839
   1   0  20 780.537 115.358
  -1   0 -21-132.040 76.7384
  -1   0 -22 320.914 102.650
  -1   0 -23-69.8816 81.7064
  -1   0 -24-151.507 101.243
  -1   0 -25-18.2156 87.2435
   1   1 -27-48.6583 93.7059
   1   1 -26 106.765 84.9189
   1   1 -25-98.4394 99.7542
   1   1 -24 141.839 110.886
   1   1 -24 12.1616 82.9653
   1   1 -23 72.5553 77.5593
   1   1 -23 70.9136 92.3726
   1   1 -22 376.435 94.2141
   1   1 -22 552.615 127.873
   1   1 -21-22.9723 68.9874
   1   1 -21 207.999 101.170
   1   1 -20 1235.12 158.530
   1   1 -20 1399.65 144.381
   1   1 -19 1220.40 133.039
   1   1 -19 1028.72 142.398
   1   1 -18 4075.61 259.589
   1   1 -18 3937.91 216.406
  -1  -1  18 4408.75 206.507
   1   1 -17 1301.42 124.665
   1   1 -17 1222.80 145.550
  -1  -1  17 1519.15 122.480
  -1  -1  16 5431.91 208.698
   1   1 -16 5249.90 268.687
   1   1 -16 5378.28 227.156
  -1  -1  15 711.460 81.5915
   1   1 -15 644.818 87.4249
   1   1 -15 625.728 103.535
   1   1 -14 785.150 111.553
  -1  -1  14 974.784 89.7468
   1   1 -14 760.885 84.3885
   1   1 -13 2425.24 172.597
   1   1 -13 2460.86 132.052
  -1  -1  13 2874.94 136.863
   1   1 -12 2497.34 170.606
   1   1 -12 2448.76 127.353
  -1  -1  11 1700.04 97.5376
   1   1 -11 1274.46 92.9397
   1   1 -11 1594.89 139.187
  -1  -1  10 220.889 45.3464
   1   1 -10 135.237 45.9660
  -1  -1   9 8868.35 187.167
   1   1  -9 8344.48 197.739
   1   1  -9 8974.53 265.481
   1   1  -8 10296.8 205.445
   1   1  -8 10909.8 180.230
   1   1  -8 9989.52 259.258
  -1  -1   8 11023.5 191.779
  -1  -1   7 2776.77 87.8845
   1   1  -7 2930.29 103.908
   1   1  -7 2730.34 135.891
   1   1  -7 2840.55 83.9203
   1   1  -6 59169.5 325.424
   1   1  -6 59003.0 559.919
  -1  -1   6 59101.3 355.085
   1   1  -6 59577.4 412.789
   1   1  -5 3222.48 67.7759
   1   1  -5 3369.42 89.2933
  -1  -1   5 3377.07 92.3016
   1   1  -5 3767.57 138.831
  -1  -1   5 3245.23 73.6729
  -1  -1   4 23569.2 167.760
   1   1  -4 22748.4 154.362
  -1  -1   4 22622.7 202.750
   1   1  -4 22620.8 301.829
   1   1  -4 23133.8 202.010
  -1  -1   3 125.310 32.6961
   1   1  -3 100.708 30.6529
   1   1  -3 139.336 15.7371
   1   1  -3 145.836 18.4712
  -1  -1   3 131.672 17.5716
  -1  -1   3 110.382 14.9124
   1   1  -2 27313.7 176.312
  -1  -1   2 27036.3 248.273
   1   1  -2 27220.5 252.149
  -1  -1   2 26429.7 168.158
  -1  -1   1 540.428 30.8535
   1   1  -1 716.549 34.3100
   1   1  -1 684.668 34.0450
  -1  -1   1 676.589 33.7330
  -1  -1   0 41483.5 305.798
  -1  -1   0 40427.7 279.492
  -1  -1   0 40229.7 191.538
   1   1   0 40664.2 199.274
  -1  -1  -1 38911.5 335.113
   1   1   1 37973.7 235.863
   1   1   1 37451.7 324.012
  -1  -1  -1 37593.4 228.270
   1   1   2 90926.8 438.371
  -1  -1  -2 91882.1 422.485
  -1  -1  -2 94679.6 576.786
   1   1   2 92336.4 559.693
   1   1   3 37414.6 219.622
   1   1   3 35361.9 372.459
   1   1   3 36000.6 240.499
  -1  -1  -3 35917.7 297.798
  -1  -1  -4 316.112 44.0270
  -1  -1  -4 250.650 33.1572
   1   1   4 282.169 37.3470
   1   1   4 319.973 51.7784
  -1  -1  -5 21083.8 255.887
   1   1   5 20967.2 249.913
  -1  -1  -5 20422.7 272.997
   1   1   5 20712.8 325.497
  -1  -1  -6 127.031 34.8439
   1   1   6 29.5372 37.9318
   1   1   6 72.2845 31.4779
  -1  -1  -6 38.9162 27.7432
   1   1   7 1364.91 102.022
  -1  -1  -7 1356.90 89.5092
  -1  -1  -7 1238.74 84.0320
  -1  -1  -8 21197.7 339.621
  -1  -1  -8 20293.3 330.365
   1   1   8 20393.3 371.598
  -1  -1  -9 1758.24 112.030
  -1  -1  -9 1817.70 111.283
   1   1  10 3024.78 158.497
  -1  -1 -10 3201.57 150.469
  -1  -1 -10 3086.02 145.319
   1   1  11 15259.6 357.448
  -1  -1 -11 14777.2 323.427
  -1  -1 -11 13971.9 322.982
  -1  -1 -12 117.729 58.9590
  -1  -1 -12 35.4978 53.0752
   1   1  12 130.368 61.9950
  -1  -1 -13 510.861 80.3116
   1   1  13 445.294 79.2889
  -1  -1 -13 388.243 74.3499
  -1  -1 -14 5988.79 249.657
   1   1  14 6161.11 252.726
  -1  -1 -14 5940.46 237.674
  -1  -1 -15 151.068 67.0282
  -1  -1 -15 88.3858 66.1558
   1   1  15 153.338 73.5861
   1   1  16 157.827 61.4179
  -1  -1 -16 206.971 78.2787
  -1  -1 -16 122.087 70.5288
  -1  -1 -17-11.3645 58.6353
  -1  -1 -17 5.79969 56.8147
   1   1  17 3.27090 65.7147
   1   1  18 468.566 96.8479
  -1  -1 -18 594.049 106.261
  -1  -1 -18 471.553 97.8321
   1   1  19 504.336 98.8724
  -1  -1 -19 202.144 78.3470
  -1  -1 -20 1239.87 148.547
   1   1  20 1355.95 149.118
  -1  -1 -21 286.135 89.0337
  -1  -1 -22 111.730 85.5154
  -1  -1 -23 72.6735 76.8617
  -1  -1 -24-159.859 94.0517
  -1  -1 -25 45.6495 84.5972
   1   2 -27 29.8476 88.7967
   1   2 -26 154.665 96.6770
   1   2 -25 359.438 128.206
   1   2 -25 133.884 93.2390
   1   2 -24 1358.76 163.065
   1   2 -24 1086.37 168.962
   1   2 -23 32.5401 80.9034
   1   2 -23 25.3927 69.2941
   1   2 -22 715.467 139.965
   1   2 -22 501.624 101.909
   1   2 -21 39.4919 77.8729
   1   2 -21 195.544 81.6844
   1   2 -20 1441.70 139.713
   1   2 -20 1377.83 172.748
   1   2 -19 41.5455 60.3825
   1   2 -19 13.3768 74.1455
  -1  -2  19 34.5326 53.4878
   1   2 -18 16.9926 64.7059
   1   2 -18 10.9353 55.6898
  -1  -2  18-16.3425 49.3858
   1   2 -17 69.4260 56.5207
  -1  -2  17-24.2717 46.4795
   1   2 -17-25.9401 67.4696
  -1  -2  16 1473.43 115.313
   1   2 -16 1269.57 112.029
   1   2 -16 1054.08 136.624
  -1  -2  15 3096.87 156.468
   1   2 -15 2922.08 200.499
   1   2 -15 2905.66 155.426
   1   2 -14 6056.93 210.277
   1   2 -14 6786.42 295.199
  -1  -2  14 6417.61 211.121
   1   2 -13 9005.07 318.764
   1   2 -13 9222.06 248.747
   1   2 -12 47.4864 48.7507
  -1  -2  12 121.793 45.4339
   1   2 -12 40.5005 38.4956
  -1  -2  11 28835.2 383.473
   1   2 -11 28460.1 391.611
   1   2 -10 6170.07 230.243
  -1  -2  10 5635.02 158.387
   1   2 -10 6409.55 177.834
  -1  -2   9 2906.74 110.139
   1   2  -9 2896.03 113.464
   1   2  -9 3193.91 158.747
  -1  -2   8 3204.48 107.224
   1   2  -8 3299.68 112.134
   1   2  -8 3265.02 158.058
   1   2  -7 917.120 83.9698
  -1  -2   7 948.558 56.0019
   1   2  -7 961.044 51.7161
   1   2  -7 962.702 59.4079
   1   2  -6 356.119 54.4309
   1   2  -6 405.937 39.6521
   1   2  -6 479.674 33.8048
  -1  -2   6 532.371 40.1007
  -1  -2   5 354.026 33.1637
   1   2  -5 288.420 28.3572
   1   2  -5 283.323 31.7917
   1   2  -5 214.053 49.1138
  -1  -2   5 318.456 31.8112
  -1  -2   4 67031.3 319.474
   1   2  -4 68559.0 496.056
   1   2  -4 68376.7 294.439
  -1  -2   4 67680.2 298.866
  -1  -2   3 107887. 402.260
   1   2  -3 109010. 411.081
  -1  -2   3 107168. 560.330
   1   2  -3 107266. 556.393
   1   2  -2 18698.1 181.535
   1   2  -2 19794.0 210.926
  -1  -2   2 18947.5 205.268
  -1  -2   2 18881.1 176.988
  -1  -2   1 60739.8 354.004
  -1  -2   1 63309.1 317.399
   1   2  -1 63404.5 320.661
   1   2  -1 60753.2 361.089
   1   2   0 13584.4 191.185
  -1  -2   0 13647.4 131.247
  -1  -2   0 12914.6 181.988
  -1  -2   0 13742.8 121.995
   1   2   0 13737.0 120.873
  -1  -2  -1 7369.11 152.987
  -1  -2  -1 8058.84 100.241
   1   2   1 8077.18 118.661
  -1  -2  -1 7621.14 164.713
   1   2   1 8639.48 98.7418
  -1  -2  -1 8440.57 119.131
   1   2   2 4315.48 102.354
   1   2   2 4096.58 74.4252
  -1  -2  -2 3978.88 83.3355
  -1  -2  -2 4564.49 105.076
   1   2   3 7289.57 179.044
   1   2   3 7784.30 142.139
   1   2   3 7686.76 116.890
  -1  -2  -3 7692.81 149.073
   1   2   4 8009.49 136.986
  -1  -2  -4 8373.07 170.653
   1   2   4 8661.14 207.905
   1   2   4 8441.32 162.576
   1   2   5 164.459 30.5961
  -1  -2  -5 161.367 38.2099
   1   2   5 112.973 44.1567
   1   2   5 141.262 35.3637
  -1  -2  -6 699.913 66.8188
   1   2   6 819.864 63.4102
   1   2   6 706.077 81.7531
   1   2   7 568.500 72.8488
  -1  -2  -7 625.467 66.2586
  -1  -2  -8 98.8785 44.3411
  -1  -2  -8 10.2725 40.3906
  -1  -2  -9 27806.0 420.178
  -1  -2  -9 28333.8 423.073
   1   2   9 28631.5 460.043
   1   2  10 796.913 89.9974
  -1  -2 -10 728.951 80.8098
  -1  -2 -10 854.609 86.4387
   1   2  11 126.881 51.5081
  -1  -2 -11 89.7129 46.1753
  -1  -2 -11 131.933 47.3274
  -1  -2 -12 1578.98 123.214
   1   2  12 1466.91 122.181
  -1  -2 -12 1519.45 119.471
  -1  -2 -13 1480.85 122.948
   1   2  13 1450.78 129.471
  -1  -2 -13 1548.98 128.439
  -1  -2 -14 112.751 59.2113
  -1  -2 -14 30.1828 51.5026
   1   2  14 108.413 64.9809
  -1  -2 -15 316.013 73.9313
   1   2  15 329.811 83.5508
   1   2  16 2243.21 166.894
  -1  -2 -16 2116.54 164.280
  -1  -2 -17 719.982 108.993
   1   2  17 642.543 99.8680
   1   2  18 163.722 69.8922
  -1  -2 -18 43.3740 73.0154
   1   2  18 3.06854 56.1803
  -1  -2 -19 528.047 103.935
  -1  -2 -20 621.496 121.547
  -1  -2 -21 168.246 92.2652
  -1  -2 -22 1.94065 90.2463
  -1  -2 -23 67.3534 80.4665
  -1  -2 -24-31.2794 85.5801
   1   3 -28-5.08412 93.3115
   1   3 -27-195.239 107.480
   1   3 -26 50.7277 99.7584
   1   3 -26 25.7090 82.7608
   1   3 -25 273.140 102.809
   1   3 -25 178.701 98.1911
   1   3 -24 118.391 107.293
   1   3 -24-25.6680 72.8934
   1   3 -23 353.268 108.248
   1   3 -23 356.430 98.4071
   1   3 -22 545.034 129.715
   1   3 -22 457.772 100.124
   1   3 -21 258.113 104.681
   1   3 -21 317.548 85.0528
   1   3 -20 640.421 101.368
   1   3 -20 612.040 120.683
  -1  -3  19 1361.28 126.543
   1   3 -19 1218.07 124.857
   1   3 -19 1180.27 156.340
   1   3 -18 68.8992 77.2537
  -1  -3  18 57.8723 54.4125
   1   3 -18 105.100 61.0679
   1   3 -17 774.652 121.611
   1   3 -17 819.392 95.9084
  -1  -3  17 842.502 97.5718
   1   3 -16 5387.82 212.437
   1   3 -16 5312.94 275.532
  -1  -3  16 5660.55 214.739
   1   3 -15 10.2735 41.1030
   1   3 -15 104.535 66.4221
  -1  -3  15 26.1122 46.0658
   1   3 -14 58.9084 43.7312
  -1  -3  14 128.570 50.9256
   1   3 -14-3.96823 58.7444
  -1  -3  13 469.974 64.3097
   1   3 -13 481.012 65.9063
   1   3 -13 457.677 82.6544
  -1  -3  12 5214.54 167.677
   1   3 -12 4969.14 168.091
   1   3 -12 4883.96 216.928
  -1  -3  11 803.107 74.1846
   1   3 -11 818.786 73.1831
   1   3 -11 922.998 108.991
   1   3 -10 19041.8 289.253
  -1  -3  10 18803.6 291.169
  -1  -3   9 3688.27 124.861
   1   3  -9 4113.99 127.481
   1   3  -8 8794.18 169.237
   1   3  -8 9197.06 245.278
  -1  -3   8 8588.17 171.913
   1   3  -7 24534.8 258.918
  -1  -3   7 25045.8 271.843
   1   3  -7 24819.1 376.623
  -1  -3   6 8407.04 149.566
   1   3  -6 8275.79 142.347
  -1  -3   6 8116.12 140.586
   1   3  -6 8848.99 138.776
   1   3  -6 8280.81 203.096
  -1  -3   5 3229.92 86.0946
   1   3  -5 3486.00 89.1905
  -1  -3   5 3695.60 81.7932
   1   3  -5 3808.48 133.161
   1   3  -5 3892.93 78.1613
  -1  -3   4 332.854 26.6221
   1   3  -4 206.765 31.4385
  -1  -3   4 243.997 32.9291
   1   3  -4 308.453 23.0347
  -1  -3   3 23837.8 260.881
  -1  -3   3 23027.7 223.291
   1   3  -3 23057.3 226.578
   1   3  -2 28924.0 267.736
  -1  -3   2 28012.6 256.748
   1   3  -2 27952.3 257.121
  -1  -3   2 29096.3 256.576
  -1  -3   1 10872.5 105.558
  -1  -3   1 10264.4 165.726
  -1  -3   1 10634.1 149.585
   1   3  -1 10624.9 147.093
   1   3  -1 11153.9 99.5085
   1   3  -1 10267.5 171.758
  -1  -3   0 148316. 531.948
   1   3   0 152666. 520.720
  -1  -3   0 153346. 485.597
   1   3   0 152526. 473.927
  -1  -3   0 148837. 669.545
   1   3   1 115.426 24.0565
  -1  -3  -1 89.0137 37.2392
  -1  -3  -1 93.3221 26.7455
  -1  -3  -1 80.1339 25.2721
   1   3   1 94.9448 24.9350
  -1  -3  -2 1439.71 79.0770
  -1  -3  -2 1530.18 67.0521
  -1  -3  -2 1421.67 61.5805
   1   3   2 1346.06 53.2505
   1   3   3 12238.5 168.820
  -1  -3  -3 11746.7 196.557
  -1  -3  -3 12273.4 192.076
  -1  -3  -3 11837.5 229.342
  -1  -3  -4 3286.34 114.386
   1   3   4 2922.69 92.8997
  -1  -3  -4 3349.11 130.124
   1   3   4 2958.83 112.351
   1   3   5 4117.10 121.344
  -1  -3  -5 4106.14 136.157
  -1  -3  -6 8401.03 205.085
   1   3   6 8279.61 180.955
   1   3   7 1915.40 118.496
   1   3   7 2340.22 106.589
  -1  -3  -7 2037.72 113.680
  -1  -3  -8 352.544 60.2801
   1   3   8 396.132 71.4311
   1   3   8 454.612 59.1581
   1   3   9 4911.00 168.160
   1   3   9 4956.25 195.386
  -1  -3  -9 4707.77 181.765
   1   3  10 5529.66 187.739
   1   3  10 5040.84 206.457
  -1  -3 -10 5386.43 203.887
   1   3  11 508.817 69.8225
   1   3  11 466.103 75.5710
  -1  -3 -11 455.757 74.0262
   1   3  12 2920.30 167.359
   1   3  12 2932.19 151.037
  -1  -3 -12 2608.85 153.851
  -1  -3 -13 4934.70 222.362
   1   3  13 5007.56 204.422
   1   3  13 5209.92 227.790
   1   3  14 2003.84 139.457
  -1  -3 -14 2018.06 151.378
  -1  -3 -15 59.0398 64.8478
   1   3  15 145.080 63.3331
  -1  -3 -16-44.9929 61.6671
   1   3  16 122.355 64.2341
  -1  -3 -17 559.843 107.867
  -1  -3 -17 709.476 102.188
   1   3  17 652.929 95.0961
   1   3  18 287.622 78.2380
  -1  -3 -18 89.5197 75.7014
  -1  -3 -18 356.402 83.5710
  -1  -3 -19 143.582 77.1496
  -1  -3 -19 57.6801 67.4290
  -1  -3 -20 290.014 88.9631
  -1  -3 -20 132.128 85.2654
  -1  -3 -21 396.336 109.751
  -1  -3 -22 108.174 96.4708
  -1  -3 -23 107.802 106.075
  -1  -3 -24-43.6754 92.7973
   1   4 -28-55.2863 86.0082
   1   4 -27 13.8361 79.4828
   1   4 -26 105.250 96.8471
   1   4 -26-131.662 90.7672
   1   4 -25 309.558 116.377
   1   4 -25 288.011 99.6114
   1   4 -24 226.126 91.6693
   1   4 -24 344.107 118.073
   1   4 -23-37.1452 61.4351
   1   4 -23 9.60479 92.3421
   1   4 -22-113.699 85.5119
   1   4 -22-11.9478 67.5613
   1   4 -21 1228.29 165.229
   1   4 -21 1041.20 121.429
  -1  -4  20 1.82486 55.1204
   1   4 -20 36.0469 57.5084
   1   4 -20 164.927 75.6047
  -1  -4  19 139.374 60.3997
   1   4 -19 157.953 100.779
   1   4 -19 136.862 63.3674
   1   4 -18 136.932 65.3102
   1   4 -18 64.4338 75.5381
  -1  -4  18 92.0579 59.4098
  -1  -4  17 46.5808 48.8221
   1   4 -17 47.1188 50.2922
   1   4 -17 107.965 72.1953
  -1  -4  16 322.774 64.9172
   1   4 -16 245.088 58.6236
   1   4 -16 350.093 83.2610
   1   4 -15 5614.52 201.761
   1   4 -15 5619.95 260.535
  -1  -4  15 5945.67 216.964
   1   4 -14 154.759 46.7420
   1   4 -14 29.2030 55.7334
  -1  -4  14 44.5501 40.2397
   1   4 -13 746.521 73.8726
  -1  -4  13 847.496 79.2368
   1   4 -13 728.756 100.031
   1   4 -12 2.71822 36.4886
   1   4 -12 82.5292 57.6196
  -1  -4  12 71.9880 35.2683
   1   4 -11 485.935 75.0777
   1   4 -11 621.465 59.5861
  -1  -4  11 739.413 69.5460
  -1  -4  10 4702.25 150.236
   1   4 -10 4766.57 144.505
   1   4 -10 4899.02 198.477
   1   4  -9 13672.5 310.834
  -1  -4   9 13227.5 232.506
   1   4  -9 13250.8 216.359
  -1  -4   8 4360.53 127.082
   1   4  -8 5012.38 176.633
   1   4  -8 4520.02 118.262
  -1  -4   7 2150.71 89.4102
   1   4  -7 2238.14 116.948
   1   4  -7 1910.14 73.0093
   1   4  -6 4036.32 145.936
   1   4  -6 4209.37 88.2347
  -1  -4   6 4202.14 101.044
  -1  -4   6 4018.56 108.201
   1   4  -5 844.389 37.1571
   1   4  -5 779.523 67.5818
  -1  -4   5 753.035 49.2322
  -1  -4   5 748.635 41.1234
  -1  -4   4 20503.7 229.985
   1   4  -4 20587.8 149.396
   1   4  -4 20006.0 171.020
  -1  -4   3 367.685 41.1256
   1   4  -3 183.724 39.4249
  -1  -4   2 2437.66 88.7708
   1   4  -2 2032.52 78.9850
   1   4  -2 2286.58 51.1429
  -1  -4   2 2212.46 59.0375
   1   4  -1 89097.3 474.894
  -1  -4   1 89031.7 389.959
  -1  -4   1 88586.1 484.693
   1   4  -1 90164.1 360.226
  -1  -4   1 87729.6 534.288
  -1  -4   0 3132.42 93.0734
  -1  -4   0 2863.84 105.238
  -1  -4   0 3017.51 82.4606
   1   4   0 3219.31 80.7831
   1   4   0 3091.02 89.2694
  -1  -4  -1 40.1610 24.1004
  -1  -4  -1 27.9542 33.4164
  -1  -4  -1 9.05075 23.6212
   1   4   1 45.0057 21.2893
  -1  -4  -2 2136.39 85.5911
   1   4   2 2225.42 79.0181
  -1  -4  -2 2078.79 97.8503
  -1  -4  -2 2109.58 85.5117
   1   4   3 21641.7 252.183
  -1  -4  -3 21223.5 284.481
  -1  -4  -3 20682.9 311.429
  -1  -4  -4 719.146 70.2963
  -1  -4  -4 792.584 66.2257
   1   4   4 770.148 53.3189
  -1  -4  -5 2234.93 118.476
  -1  -4  -5 2077.38 106.915
   1   4   5 2175.14 93.9213
  -1  -4  -6 3242.57 143.321
  -1  -4  -6 3092.61 134.219
   1   4   6 3142.58 119.426
   1   4   7 83.7255 38.3489
  -1  -4  -7 26.7509 36.2438
  -1  -4  -7 67.4545 45.7718
   1   4   8 5559.08 177.097
  -1  -4  -8 5038.34 186.114
  -1  -4  -8 5284.50 196.579
  -1  -4  -9 85.3788 44.7164
   1   4   9 193.564 45.4864
  -1  -4  -9 109.826 46.5615
  -1  -4 -10 1254.11 106.928
  -1  -4 -10 1237.36 104.762
   1   4  10 1458.06 103.603
  -1  -4 -11 1172.01 110.417
   1   4  11 1065.92 94.9296
  -1  -4 -11 1223.57 111.466
   1   4  12 547.194 81.0379
  -1  -4 -12 555.511 85.7487
  -1  -4 -12 733.982 92.4259
  -1  -4 -13 184.281 70.0239
   1   4  13 196.930 59.6786
  -1  -4 -13 79.0291 55.5523
  -1  -4 -14 1029.36 120.774
  -1  -4 -14 1275.85 124.509
   1   4  14 1028.92 105.831
   1   4  15 1402.46 126.273
  -1  -4 -15 1040.94 122.676
  -1  -4 -15 1171.40 121.881
  -1  -4 -16 2538.28 176.681
   1   4  16 2604.89 169.902
  -1  -4 -16 2489.03 189.502
  -1  -4 -17 65.4573 59.3208
  -1  -4 -17 122.281 77.2882
   1   4  17 166.984 70.2554
  -1  -4 -18 238.004 95.5357
  -1  -4 -18 85.1844 63.6129
  -1  -4 -19 1648.84 177.579
  -1  -4 -19 1697.66 157.951
  -1  -4 -20 127.075 79.3859
  -1  -4 -21 109.292 97.0759
  -1  -4 -22 367.195 118.574
  -1  -4 -23-24.6712 99.8939
   1   5 -29 48.9348 84.6185
   1   5 -28 10.2693 80.0212
   1   5 -27-23.6788 108.556
   1   5 -27 48.8598 80.5739
   1   5 -26 52.4218 89.0327
   1   5 -26-97.3094 72.9244
   1   5 -25 32.6894 66.9330
   1   5 -25 35.9072 87.8335
   1   5 -24-37.7846 100.045
   1   5 -24-9.61778 69.5088
   1   5 -23 697.123 142.069
   1   5 -23 720.861 106.983
   1   5 -22 270.333 79.7711
   1   5 -22 177.445 102.401
   1   5 -21 79.3716 60.9577
   1   5 -21 133.448 95.7861
  -1  -5  20-19.0433 54.9594
   1   5 -20-41.4111 57.2245
   1   5 -19-29.0847 52.2997
   1   5 -19-42.8272 72.4739
  -1  -5  19 31.3386 51.5695
   1   5 -18 140.761 58.0603
   1   5 -18 36.9086 67.9806
  -1  -5  18 117.150 61.9767
  -1  -5  17 215.145 65.9277
   1   5 -17 133.110 55.0891
   1   5 -17 183.739 81.0214
   1   5 -16 43.9651 61.0013
   1   5 -16-23.9114 45.7066
  -1  -5  16 18.0445 43.3169
  -1  -5  15 47.4713 46.1507
   1   5 -15 93.7487 41.0383
   1   5 -15 17.3876 55.0060
   1   5 -14 4820.71 174.004
  -1  -5  14 5043.79 189.865
   1   5 -14 4619.76 226.832
  -1  -5  13 3318.80 151.397
   1   5 -13 3489.71 193.733
   1   5 -13 3113.36 135.398
   1   5 -12 106.354 52.0718
  -1  -5  12 64.4883 40.5338
   1   5 -12 21.4616 32.6284
  -1  -5  11 5889.06 178.957
   1   5 -11 5289.49 214.406
   1   5 -11 5628.32 157.723
  -1  -5  10 25862.8 352.060
   1   5 -10 25868.7 437.463
   1   5 -10 25939.7 313.199
  -1  -5   9 149.143 39.1985
   1   5  -9 140.543 35.9176
   1   5  -9 65.4404 46.9480
   1   5  -8 285.305 33.5592
   1   5  -8 175.932 43.1766
  -1  -5   8 313.483 45.3574
  -1  -5   7 33815.8 343.482
   1   5  -7 34117.7 277.364
   1   5  -7 33312.9 434.384
   1   5  -6 4588.32 92.7841
   1   5  -6 4742.17 156.498
  -1  -5   6 4521.14 107.558
  -1  -5   6 4309.69 120.571
  -1  -5   5 2621.86 92.4812
   1   5  -5 2725.52 66.6015
   1   5  -5 2439.20 76.6117
   1   5  -5 2676.38 112.825
   1   5  -4 18548.5 265.647
   1   5  -4 17693.2 173.995
  -1  -5   4 17065.5 222.774
   1   5  -3 126057. 658.192
   1   5  -3 125690. 434.697
  -1  -5   3 124403. 639.493
  -1  -5   3 127324. 476.606
  -1  -5   2 19070.5 199.717
   1   5  -2 18678.7 177.900
  -1  -5   2 18689.3 253.928
   1   5  -2 18884.0 254.465
   1   5  -1 16879.9 227.556
   1   5  -1 17173.1 187.988
  -1  -5   1 16259.4 247.711
  -1  -5   1 17226.9 205.725
   1   5   0 100296. 552.771
  -1  -5   0 100414. 531.971
  -1  -5  -1 2089.50 101.654
  -1  -5  -1 2004.19 84.9237
   1   5   1 1859.97 78.2655
  -1  -5  -2 3939.40 125.029
   1   5   2 3790.69 113.491
  -1  -5  -2 4030.57 143.681
   1   5   3 12500.3 209.438
  -1  -5  -3 12143.9 230.108
  -1  -5  -3 12529.0 253.902
   1   5   4 1620.36 84.0118
  -1  -5  -4 1725.15 107.140
  -1  -5  -4 1768.57 97.4304
  -1  -5  -5 1785.69 112.159
  -1  -5  -5 1726.14 102.293
   1   5   5 1691.63 88.0209
  -1  -5  -6 19417.7 342.426
  -1  -5  -6 19721.3 355.157
   1   5   6 18440.6 295.413
  -1  -5  -7 174.521 52.5828
   1   5   7 147.650 44.7432
  -1  -5  -7 185.155 53.8146
   1   5   8 23221.9 367.260
  -1  -5  -8 22192.3 397.296
  -1  -5  -8 23253.0 410.842
  -1  -5  -9 176.252 59.2071
  -1  -5  -9 128.946 48.7308
   1   5   9 144.107 45.2593
   1   5  10 2668.24 140.486
  -1  -5 -10 2420.07 148.798
  -1  -5 -10 2445.52 146.729
   1   5  11 1846.88 125.708
  -1  -5 -11 1779.56 131.596
  -1  -5 -11 1687.13 134.038
  -1  -5 -12 57.3620 59.9709
   1   5  12 61.5804 47.5997
  -1  -5 -12 77.4458 60.1333
  -1  -5 -13 856.933 109.123
   1   5  13 1034.77 104.411
  -1  -5 -13 960.642 111.862
   1   5  14 2088.66 147.634
  -1  -5 -14 2133.60 157.271
  -1  -5 -14 2127.31 164.781
   1   5  15 103.124 59.8479
  -1  -5 -15 26.8884 71.0944
  -1  -5 -15 140.894 68.6688
  -1  -5 -16 590.811 104.230
   1   5  16 847.261 109.968
  -1  -5 -16 671.609 103.925
  -1  -5 -17 2017.24 180.761
  -1  -5 -17 1867.13 157.122
  -1  -5 -18 137.880 78.1617
  -1  -5 -18 1.20215 62.1246
  -1  -5 -19-61.0510 82.5377
  -1  -5 -20 44.5561 82.4562
  -1  -5 -21 141.454 100.215
  -1  -5 -22 149.835 102.660
   1   6 -29 89.0657 89.1399
   1   6 -28 117.532 96.6683
   1   6 -27 78.2804 82.5269
   1   6 -27-29.3076 93.4979
   1   6 -26 1.84460 73.4405
   1   6 -26 48.4534 94.0097
   1   6 -25-157.303 93.9030
   1   6 -25-108.266 77.0656
   1   6 -24-19.6236 67.2004
   1   6 -24-172.324 99.2128
   1   6 -23-118.261 96.0345
   1   6 -23 31.9115 60.0256
   1   6 -22 953.959 113.703
   1   6 -22 867.658 147.855
   1   6 -21 787.947 104.230
   1   6 -21 875.732 147.021
  -1  -6  21 757.481 107.305
  -1  -6  20 125.655 60.6979
   1   6 -20 18.9815 53.3787
   1   6 -19 19.3052 52.5653
  -1  -6  19 50.3598 54.4113
   1   6 -19-9.92274 65.6484
   1   6 -18 1626.73 165.910
   1   6 -18 1459.10 121.654
  -1  -6  18 1777.99 136.048
   1   6 -17 714.547 117.185
  -1  -6  17 795.345 92.4740
   1   6 -17 639.709 84.1123
  -1  -6  16 1381.54 115.147
   1   6 -16 1251.83 103.051
   1   6 -16 1210.09 137.643
  -1  -6  15 3869.03 176.653
   1   6 -15 3719.32 158.672
   1   6 -15 3524.49 208.545
   1   6 -14 191.056 48.0162
   1   6 -14 64.4060 61.4522
  -1  -6  14 138.802 54.8739
  -1  -6  13 1725.52 110.780
   1   6 -13 1729.14 139.991
   1   6 -13 1597.68 97.4787
   1   6 -12 656.746 94.8831
   1   6 -12 739.241 66.2829
  -1  -6  12 878.297 80.0499
  -1  -6  11 57.2608 38.9267
   1   6 -11 74.9793 51.2561
   1   6 -11 85.3439 32.5585
  -1  -6  10 6519.60 182.576
   1   6 -10 6818.92 229.986
   1   6 -10 6469.50 154.274
  -1  -6   9 4238.08 144.114
   1   6  -9 3786.48 110.874
   1   6  -9 4105.89 174.505
  -1  -6   8 40931.9 410.232
   1   6  -8 42519.4 518.303
   1   6  -8 42125.7 337.999
   1   6  -7 12801.2 269.924
  -1  -6   7 12059.1 213.347
   1   6  -7 12810.1 172.807
   1   6  -6 19186.5 201.968
  -1  -6   6 19822.5 275.566
   1   6  -6 19821.2 245.967
   1   6  -6 18924.9 316.618
   1   6  -5 234.826 34.2720
  -1  -6   5 182.234 38.4752
   1   6  -5 113.772 35.8064
   1   6  -5 171.619 27.3796
  -1  -6   4 1537.01 64.5559
  -1  -6   4 1437.67 75.8377
   1   6  -4 1310.26 78.8860
   1   6  -4 1377.72 57.3573
   1   6  -3 45.2893 18.8360
  -1  -6   3 1.83035 27.4572
  -1  -6   3 41.0072 23.3347
   1   6  -3 19.2133 30.0074
   1   6  -2 1834.61 67.8240
  -1  -6   2 1833.93 76.6012
  -1  -6   2 1644.27 85.2922
   1   6  -2 1768.04 85.8580
  -1  -6   1 4964.27 124.502
  -1  -6   1 4675.46 144.733
   1   6  -1 4810.83 133.009
   1   6   0 18061.0 258.501
  -1  -6   0 17148.2 247.324
  -1  -6   0 17187.4 284.119
  -1  -6  -1 1373.15 87.6707
  -1  -6  -1 1348.46 77.1309
   1   6   1 1269.66 73.3772
  -1  -6  -2 1343.51 80.8825
   1   6   2 1447.71 79.6421
  -1  -6  -2 1369.57 91.1387
  -1  -6  -3 2783.44 120.371
  -1  -6  -3 2785.98 129.819
   1   6   3 2554.27 104.703
  -1  -6  -4 370.678 56.5969
   1   6   4 500.273 54.7107
  -1  -6  -4 395.356 62.4506
  -1  -6  -5 1307.05 101.188
   1   6   5 1255.53 84.5941
  -1  -6  -5 1398.92 98.6271
  -1  -6  -6 769.989 79.5442
   1   6   6 989.849 79.1035
  -1  -6  -6 941.669 85.3909
   1   6   7 412.612 58.6578
  -1  -6  -7 399.726 67.8169
  -1  -6  -7 305.921 63.0049
  -1  -6  -8 908.476 90.8606
  -1  -6  -8 966.155 94.7373
   1   6   8 988.080 84.6431
  -1  -6  -9 4389.25 193.896
   1   6   9 4693.93 179.247
  -1  -6  -9 4416.75 199.402
  -1  -6 -10 571.552 82.0394
   1   6  10 595.543 76.2141
  -1  -6 -10 616.989 89.1039
  -1  -6 -11 3421.11 188.540
   1   6  11 3598.33 173.494
  -1  -6 -11 3637.48 187.869
   1   6  12 2516.68 149.450
  -1  -6 -12 2437.84 172.095
  -1  -6 -12 2568.53 164.365
  -1  -6 -13 494.187 88.2343
  -1  -6 -13 328.270 79.9045
   1   6  13 449.269 79.9470
   1   6  14 81.1645 56.2595
  -1  -6 -14-43.5701 74.3172
  -1  -6 -14 5.12469 60.2565
  -1  -6 -15 3690.40 229.713
   1   6  15 3938.59 206.368
  -1  -6 -15 4009.28 220.039
  -1  -6 -16 2087.65 166.340
   1   6  16 2068.66 158.526
  -1  -6 -16 2142.76 188.558
  -1  -6 -17 97.4578 81.3868
  -1  -6 -17 63.3133 66.3587
  -1  -6 -18 547.848 101.070
  -1  -6 -18 663.559 130.728
  -1  -6 -19 122.259 91.3706
  -1  -6 -20 85.6935 99.7124
  -1  -6 -21 238.558 115.728
  -1  -6 -22 1.29654 110.402
   1   7 -30-22.8110 88.7337
   1   7 -29 39.1194 78.8536
   1   7 -28-45.4703 78.0914
   1   7 -28 137.687 108.833
   1   7 -27 142.054 90.8633
   1   7 -27-79.0766 104.231
   1   7 -26 2.34601 70.8430
   1   7 -26 71.9484 103.918
   1   7 -25 90.1232 98.7904
   1   7 -25-10.2741 67.7893
   1   7 -24 119.042 69.0767
   1   7 -24 291.326 122.249
   1   7 -23 115.497 67.8299
   1   7 -23 127.655 104.345
  -1  -7  22 134.786 70.3569
   1   7 -22 123.954 65.9430
   1   7 -22 161.580 83.7075
  -1  -7  21 250.883 79.7981
   1   7 -21 279.500 111.909
   1   7 -21 71.9388 58.8032
   1   7 -20 72.9788 60.8919
  -1  -7  20 84.3563 66.5566
   1   7 -20 26.4455 73.3540
  -1  -7  19 396.040 80.8309
   1   7 -19 380.535 111.979
   1   7 -19 327.042 67.0677
  -1  -7  18 263.679 69.3029
   1   7 -18 370.174 67.7189
   1   7 -18 210.701 85.4217
  -1  -7  17-90.8376 55.7398
   1   7 -17 76.3842 49.5780
   1   7 -17-3.53465 70.6665
   1   7 -16 377.793 83.0277
   1   7 -16 414.213 67.4602
  -1  -7  16 442.831 75.1037
   1   7 -15 397.433 85.2749
  -1  -7  15 482.840 73.5800
   1   7 -15 454.314 61.6677
   1   7 -14 1403.32 131.911
   1   7 -14 1421.41 95.8759
  -1  -7  14 1195.29 99.3525
   1   7 -13 587.196 59.2685
   1   7 -13 500.773 80.4627
  -1  -7  13 631.426 71.6811
   1   7 -12 8151.30 193.073
   1   7 -12 7664.64 262.291
  -1  -7  12 8282.17 226.721
   1   7 -11 233.918 38.8622
   1   7 -11 156.040 54.3492
  -1  -7  10 11523.8 248.682
   1   7 -10 10995.2 290.031
   1   7 -10 10884.4 196.424
  -1  -7   9 27149.8 363.734
   1   7  -9 27836.0 441.477
   1   7  -9 27337.5 294.320
   1   7  -8 6958.47 214.221
   1   7  -8 7103.53 142.373
  -1  -7   8 6764.49 175.938
  -1  -7   7 2065.79 99.5208
   1   7  -7 1869.54 113.379
   1   7  -7 2062.52 94.3284
   1   7  -7 1967.25 75.9305
  -1  -7   6 7256.24 178.133
   1   7  -6 6679.83 191.427
   1   7  -6 6854.48 149.412
   1   7  -6 7291.27 137.376
   1   7  -5 36308.3 317.152
  -1  -7   5 37352.8 400.682
   1   7  -5 36372.2 425.508
  -1  -7   5 37990.5 327.795
  -1  -7   4 8988.08 167.480
   1   7  -4 9262.36 207.571
  -1  -7   4 8290.75 189.382
   1   7  -4 8775.99 153.983
   1   7  -3 23700.7 327.487
  -1  -7   3 23679.5 323.294
  -1  -7   3 23672.4 277.994
   1   7  -3 23549.7 252.829
  -1  -7   2-2.23448 27.9623
   1   7  -2 4.84911 29.4303
  -1  -7   2 15.4734 33.5030
  -1  -7   1 35774.6 366.787
  -1  -7   1 35541.5 413.862
   1   7   0 19724.9 291.480
  -1  -7   0 19787.6 289.621
  -1  -7   0 19116.3 311.012
   1   7   1 1081.25 74.3386
  -1  -7  -1 1112.38 79.5516
  -1  -7  -1 1117.35 86.1175
  -1  -7  -2 7999.92 204.192
   1   7   2 7718.29 188.453
  -1  -7  -2 7892.24 214.607
  -1  -7  -3 37253.8 475.110
   1   7   3 37445.1 418.511
  -1  -7  -3 37646.3 458.999
  -1  -7  -4 259.271 63.3438
  -1  -7  -4 210.598 59.1530
   1   7   4 132.014 42.6044
  -1  -7  -5 477.908 65.1341
  -1  -7  -5 630.221 78.1494
   1   7   5 516.516 59.2167
  -1  -7  -6 178.724 56.0827
  -1  -7  -6 282.414 61.9166
   1   7   6 165.763 52.1511
   1   7   7 11989.8 273.700
  -1  -7  -7 11279.7 296.046
  -1  -7  -7 12033.6 305.437
   1   7   8 2075.70 120.788
  -1  -7  -8 2041.97 135.400
  -1  -7  -8 1855.95 131.089
   1   7   9 207.598 54.7762
  -1  -7  -9 22.8930 49.3286
  -1  -7  -9 79.5545 60.6925
  -1  -7 -10 291.020 71.9021
   1   7  10 251.540 63.4491
  -1  -7 -10 259.086 72.9400
  -1  -7 -11 73.3001 57.2158
  -1  -7 -11 120.509 61.7876
   1   7  11 52.8969 50.0263
  -1  -7 -12 604.990 101.428
  -1  -7 -12 544.908 89.4915
   1   7  12 396.795 69.1414
   1   7  13 203.973 64.7024
  -1  -7 -13 198.847 65.9728
  -1  -7 -13 137.902 64.2309
  -1  -7 -14 1547.72 142.854
   1   7  14 1395.46 127.231
  -1  -7 -14 1503.87 150.588
  -1  -7 -15 463.604 111.341
  -1  -7 -15 625.643 101.153
   1   7  15 380.235 80.5878
  -1  -7 -16 315.410 80.5047
  -1  -7 -16 261.350 92.4038
  -1  -7 -17 84.9682 67.4926
  -1  -7 -17 24.0211 78.6663
  -1  -7 -18 3.22481 74.8966
  -1  -7 -19 221.976 107.342
  -1  -7 -20 269.350 112.944
  -1  -7 -21 160.036 97.1640
   1   8 -30-145.735 93.9837
   1   8 -29 59.0497 87.3274
   1   8 -28 24.3047 104.080
   1   8 -28-126.173 90.6983
   1   8 -27 59.9184 96.5169
   1   8 -27 157.979 94.2797
   1   8 -26 202.275 92.7160
   1   8 -26 94.0835 114.090
   1   8 -25 132.336 100.783
   1   8 -25-135.711 76.7383
   1   8 -24 197.930 83.7411
   1   8 -24 3.38658 87.4550
   1   8 -23 136.768 104.210
   1   8 -23 4.29824 59.2284
   1   8 -22 868.629 111.597
  -1  -8  22 857.641 120.557
   1   8 -22 720.506 138.605
  -1  -8  21 1190.54 129.853
   1   8 -21 1277.66 126.433
   1   8 -21 1166.73 161.668
   1   8 -20 253.697 100.351
   1   8 -20 282.698 71.9133
  -1  -8  20 337.285 84.8294
   1   8 -19 185.409 90.6147
   1   8 -19 106.159 58.6837
  -1  -8  19 132.805 66.9374
   1   8 -18 7.62086 46.9410
   1   8 -18 20.5024 70.9064
  -1  -8  18-73.1367 54.6299
   1   8 -17-42.4700 68.8034
  -1  -8  17 42.4144 54.2165
   1   8 -17-49.9777 48.3565
  -1  -8  16 266.059 70.3324
   1   8 -16 399.410 61.6541
   1   8 -16 342.112 83.2343
  -1  -8  15 356.162 69.1261
   1   8 -15 300.777 79.6815
   1   8 -15 293.149 54.8222
   1   8 -14 70.4724 39.6243
   1   8 -14 13.2221 56.4412
  -1  -8  14 56.0838 46.3444
   1   8 -13 87.3363 37.7715
  -1  -8  13 84.5118 47.4495
   1   8 -13 86.9656 57.3582
   1   8 -12 10117.5 302.217
  -1  -8  12 10684.7 261.925
   1   8 -12 9993.67 207.569
  -1  -8  11 10787.9 256.101
   1   8 -11 10489.9 298.453
   1   8 -11 10878.5 208.620
  -1  -8  10 561.447 64.8376
   1   8 -10 424.322 68.9540
   1   8 -10 505.113 49.9332
  -1  -8   9 475.770 57.7483
   1   8  -9 565.456 74.5395
   1   8  -9 448.130 45.2993
   1   8  -8 24676.1 277.683
  -1  -8   8 22467.8 333.567
   1   8  -7 175.940 32.4366
   1   8  -7 162.763 48.7458
  -1  -8   7 268.006 48.9250
  -1  -8   6 9766.67 217.335
   1   8  -6 10427.8 245.780
   1   8  -6 9589.82 183.115
   1   8  -5 1249.83 69.9400
  -1  -8   5 1519.36 90.2882
   1   8  -5 1070.17 84.4185
  -1  -8   5 1521.96 79.0179
  -1  -8   4 3801.79 138.773
   1   8  -4 4048.63 147.907
  -1  -8   4 3827.47 124.705
  -1  -8   3 3069.84 113.397
   1   8  -3 2884.00 123.376
  -1  -8   3 2814.48 124.797
   1   8  -2 8715.53 206.632
  -1  -8   2 8870.38 197.916
  -1  -8   2 8598.63 213.640
  -1  -8   1 44775.0 450.212
  -1  -8   1 43524.9 483.798
   1   8  -1 45411.8 468.603
  -1  -8   0-10.2328 38.0111
   1   8   0 18.8199 32.2603
  -1  -8   0 34.2266 35.9812
  -1  -8  -1 2155.65 112.790
  -1  -8  -1 2181.32 121.383
   1   8   1 2310.40 110.172
   1   8   2 8118.93 205.936
  -1  -8  -2 8346.84 228.509
  -1  -8  -2 8011.14 228.033
  -1  -8  -3 103.675 50.3013
  -1  -8  -3 148.353 50.1896
   1   8   3 165.151 45.1030
  -1  -8  -4 2216.68 128.864
   1   8   4 2256.90 115.467
  -1  -8  -4 2485.79 135.558
  -1  -8  -5 15573.7 338.961
   1   8   5 16022.2 302.738
  -1  -8  -5 16062.8 343.141
  -1  -8  -6 6102.17 219.925
  -1  -8  -6 5772.42 216.671
   1   8   6 6021.59 195.730
  -1  -8  -7 75.3167 47.1392
  -1  -8  -7 29.0039 46.5381
   1   8   7 47.4588 43.3327
  -1  -8  -8 4397.59 198.720
  -1  -8  -8 4100.21 199.245
   1   8   8 4454.07 181.094
  -1  -8  -9 1264.95 122.475
  -1  -8  -9 1570.58 129.601
   1   8   9 1292.62 107.505
  -1  -8 -10 270.769 74.9766
  -1  -8 -10 171.321 71.2160
   1   8  10 174.092 63.5884
  -1  -8 -11 228.863 73.6428
   1   8  11 296.213 67.2194
  -1  -8 -11 306.652 79.1154
  -1  -8 -12-19.7070 62.8927
   1   8  12 35.8965 54.5178
  -1  -8 -12-26.0869 59.9172
   1   8  13 554.399 90.4792
  -1  -8 -13 630.634 102.548
  -1  -8 -13 639.973 111.913
  -1  -8 -14 208.664 76.0105
  -1  -8 -14 210.211 83.3846
   1   8  14 172.844 62.6880
  -1  -8 -15 349.264 85.1869
  -1  -8 -15 335.738 98.7229
  -1  -8 -16 113.397 70.0619
  -1  -8 -16 34.0028 72.3870
  -1  -8 -17 128.469 65.9517
  -1  -8 -17 102.314 92.1914
  -1  -8 -18 281.074 105.543
  -1  -8 -19 367.849 128.367
  -1  -8 -20 127.576 104.600
   1   9 -30-1.03189 81.7445
   1   9 -29-208.222 126.495
   1   9 -29 60.6315 79.0425
   1   9 -28 98.0123 111.533
   1   9 -28 236.239 93.3771
   1   9 -27 61.1162 115.710
   1   9 -27-30.4103 76.7389
   1   9 -26 93.7440 103.069
   1   9 -26-30.7743 69.9828
   1   9 -25 3.52936 66.5342
   1   9 -25 72.5705 86.5237
   1   9 -24 49.1651 71.1494
   1   9 -24-11.9899 87.1955
   1   9 -23 47.0775 61.8843
  -1  -9  23-51.9883 74.4869
   1   9 -23 59.4228 84.8569
   1   9 -22 327.401 113.268
  -1  -9  22 380.774 91.0717
   1   9 -22 383.043 87.0532
  -1  -9  21 51.9762 63.9063
   1   9 -21 74.5624 54.9129
   1   9 -21 203.698 98.9076
  -1  -9  20 7093.59 286.286
   1   9 -20 7020.66 256.242
   1   9 -20 7177.17 349.901
   1   9 -19 1711.26 126.536
   1   9 -19 1560.20 165.765
  -1  -9  19 1847.48 149.840
   1   9 -18 22.7095 69.9541
   1   9 -18 159.805 52.9451
  -1  -9  18 58.1952 56.5111
   1   9 -17 487.819 67.8009
  -1  -9  17 394.619 74.7462
   1   9 -17 630.837 116.018
   1   9 -16 5.97766 36.9045
  -1  -9  16-14.1115 46.6350
   1   9 -16 71.3090 65.1393
   1   9 -15 58.1320 36.6281
  -1  -9  15 52.5136 48.9569
   1   9 -15 184.077 72.5978
   1   9 -14 3571.80 140.382
   1   9 -14 3877.26 208.760
  -1  -9  14 3622.81 170.559
  -1  -9  13 4977.91 189.521
   1   9 -13 5183.97 157.652
   1   9 -13 4893.68 224.096
   1   9 -12 3295.99 122.993
   1   9 -12 3118.02 172.880
  -1  -9  12 3450.25 156.049
  -1  -9  11 278.597 56.1741
   1   9 -11 250.407 65.3352
   1   9 -11 271.933 42.6924
  -1  -9  10 110.013 42.7190
   1   9 -10 146.701 54.7559
   1   9 -10 170.490 34.4532
  -1  -9   9 129.613 41.9323
   1   9  -9 131.109 33.4731
   1   9  -9 56.2788 51.3951
   1   9  -8 473.659 48.8427
   1   9  -8 524.012 74.3102
  -1  -9   8 413.901 60.3684
   1   9  -7 6.18884 41.0610
   1   9  -7 44.9015 29.0162
  -1  -9   7 29.5027 38.7303
   1   9  -6 15850.5 312.372
  -1  -9   6 15778.2 292.658
  -1  -9   6 16605.3 256.493
  -1  -9   5 1193.22 77.0057
  -1  -9   5 1077.33 85.9961
   1   9  -5 1145.34 92.1757
   1   9  -4 1925.04 110.600
  -1  -9   4 1714.57 102.491
  -1  -9   4 1919.53 96.3415
   1   9  -3 3560.38 143.566
  -1  -9   3 3618.73 132.040
  -1  -9   3 3521.34 143.829
   1   9  -2 3982.84 150.321
  -1  -9   2 4242.73 163.768
  -1  -9   2 4137.55 147.841
  -1  -9   1 2657.57 129.547
   1   9  -1 2973.53 132.356
  -1  -9   1 2908.85 130.250
  -1  -9   0 14844.2 290.588
  -1  -9   0 14450.1 298.012
   1   9   0 15440.4 294.765
  -1  -9  -1 927.613 86.3200
   1   9   1 971.960 78.0171
  -1  -9  -1 906.839 82.6000
  -1  -9  -2 1593.54 113.413
   1   9   2 1327.47 94.6182
  -1  -9  -2 1476.67 107.243
   1   9   3 15010.1 301.450
  -1  -9  -3 14984.1 334.292
  -1  -9  -3 14769.9 326.997
  -1  -9  -4 3479.89 164.302
   1   9   4 3559.05 151.280
  -1  -9  -4 3370.84 166.771
  -1  -9  -5 284.963 69.1363
   1   9   5 279.631 56.3591
  -1  -9  -5 406.981 68.8738
  -1  -9  -6 12652.9 331.969
  -1  -9  -6 13451.1 330.399
   1   9   6 13096.3 296.219
   1   9   7 6760.72 221.777
  -1  -9  -7 6202.19 244.851
  -1  -9  -7 6652.10 240.427
   1   9   8 2984.70 155.941
  -1  -9  -8 2832.78 175.159
  -1  -9  -8 3090.92 170.898
   1   9   9 2390.52 145.369
  -1  -9  -9 2361.11 154.855
  -1  -9  -9 2192.65 163.651
  -1  -9 -10 819.573 102.570
  -1  -9 -10 845.276 121.523
   1   9  10 829.427 95.4758
  -1  -9 -11 430.326 84.2897
   1   9  11 356.543 71.4750
  -1  -9 -11 348.300 89.6927
   1   9  12 3.29804 49.9022
  -1  -9 -12-53.4322 82.2644
  -1  -9 -12 45.4092 54.4490
   1   9  13 1169.08 120.938
  -1  -9 -13 1370.22 136.573
  -1  -9 -13 1089.49 133.666
  -1  -9 -14 1623.64 175.864
  -1  -9 -14 1904.90 161.250
  -1  -9 -15 322.779 98.5138
  -1  -9 -15 443.240 93.3805
  -1  -9 -16 377.902 101.873
  -1  -9 -16 494.485 99.0388
  -1  -9 -17 608.061 135.506
  -1  -9 -18 43.6819 97.1702
  -1  -9 -19 36.7606 90.3880
  -1  -9 -20 148.516 124.556
   1  10 -30 23.4423 107.799
   1  10 -30-136.100 95.7632
   1  10 -29 109.494 88.6460
   1  10 -29-161.602 119.406
   1  10 -28-92.6719 121.794
   1  10 -28 96.5121 75.2805
   1  10 -27 75.2480 79.7769
   1  10 -27-16.9693 110.112
   1  10 -26-1.70282 97.3654
   1  10 -26 142.218 78.2408
   1  10 -25-22.8353 87.8524
   1  10 -25 103.155 72.9336
   1  10 -24 83.9301 64.0656
   1  10 -24 111.559 99.7173
   1  10 -23 263.512 78.9081
  -1 -10  23 44.9434 64.4570
   1  10 -23 100.754 83.6999
  -1 -10  22 355.260 95.1942
   1  10 -22 163.851 108.120
   1  10 -22 301.283 77.6640
  -1 -10  21 9.02452 60.4952
   1  10 -21 44.8579 79.4465
   1  10 -21 30.9646 51.8417
  -1 -10  20 541.856 98.9545
   1  10 -20 600.781 125.676
   1  10 -20 436.684 78.4574
   1  10 -19 94.9588 47.8801
   1  10 -19 235.222 95.3556
  -1 -10  19 233.158 77.8349
   1  10 -18 95.9174 52.5665
  -1 -10  18 50.8629 61.4219
   1  10 -17 136.916 82.4603
  -1 -10  17-7.90640 50.2833
   1  10 -17 81.0464 48.4547
  -1 -10  16 21.1140 44.5088
   1  10 -16 9.76710 38.4081
   1  10 -16 7.06575 57.5464
  -1 -10  15 4209.88 192.607
   1  10 -15 4007.29 219.740
   1  10 -15 4111.75 154.742
  -1 -10  14 5466.18 211.263
   1  10 -14 5296.61 244.113
   1  10 -14 5365.32 168.199
  -1 -10  13 668.673 79.0948
   1  10 -13 853.082 104.089
   1  10 -13 765.978 67.7462
   1  10 -12 2208.70 102.507
   1  10 -12 2108.69 150.297
  -1 -10  12 1941.17 123.660
  -1 -10  11 355.849 62.7402
   1  10 -11 249.034 65.4579
   1  10 -11 305.366 42.7803
  -1 -10  10 854.903 80.3329
   1  10 -10 810.474 91.6007
   1  10 -10 880.369 64.9369
   1  10  -9 751.600 62.3532
  -1 -10   9 499.472 63.7140
   1  10  -9 676.404 81.5780
   1  10  -8 592.736 82.5034
  -1 -10   8 620.073 71.5177
   1  10  -8 711.009 60.6287
  -1 -10   7 1350.65 81.1391
   1  10  -7 1358.57 103.985
  -1 -10   7 1354.88 97.3521
  -1 -10   6 53.4351 41.4626
  -1 -10   6 29.7040 39.1805
   1  10  -6 99.2789 50.1124
  -1 -10   5 11246.6 238.781
   1  10  -5 10644.0 266.177
  -1 -10   5 10847.6 254.319
  -1 -10   4 3360.67 134.030
   1  10  -4 3110.13 143.236
  -1 -10   4 3015.80 137.083
   1  10  -3 427.029 63.9146
  -1 -10   3 545.810 71.0045
  -1 -10   3 627.976 64.6141
  -1 -10   2 8420.15 224.697
  -1 -10   2 8414.86 235.149
   1  10  -2 8057.57 222.198
  -1 -10   1 184.332 50.8014
  -1 -10   1 235.654 53.5914
   1  10  -1 152.424 46.2513
  -1 -10   0 2275.89 127.074
   1  10   0 2089.24 117.785
  -1 -10   0 2045.20 118.623
  -1 -10  -1 893.163 86.5052
   1  10   1 1150.74 90.8399
  -1 -10  -1 1020.91 89.9361
  -1 -10  -2 499.988 71.5471
  -1 -10  -2 534.448 73.5858
   1  10   2 553.689 66.6237
   1  10   3 2559.86 133.934
  -1 -10  -3 2726.84 148.043
  -1 -10  -3 2423.62 143.389
  -1 -10  -4 371.236 69.9632
  -1 -10  -4 243.718 55.5534
   1  10   4 482.095 70.9737
  -1 -10  -5 502.288 83.9085
  -1 -10  -5 617.950 85.8870
   1  10   5 522.162 73.1984
   1  10   6 3559.68 166.662
  -1 -10  -6 3477.95 192.529
  -1 -10  -6 3689.59 186.900
  -1 -10  -7 7256.90 259.836
  -1 -10  -7 6901.78 269.603
   1  10   7 6889.35 233.610
   1  10   8 20202.4 405.632
  -1 -10  -8 21404.8 451.652
  -1 -10  -8 19923.5 474.452
   1  10   9 866.099 96.6207
  -1 -10  -9 790.217 113.058
  -1 -10  -9 778.298 97.5948
  -1 -10 -10 26.3503 50.2489
  -1 -10 -10 45.7021 64.0746
   1  10  10 33.6586 48.8727
  -1 -10 -11 237.737 78.8022
  -1 -10 -11 397.101 83.4126
   1  10  11 381.396 79.8431
   1  10  12 625.410 92.7739
  -1 -10 -12 604.572 121.815
  -1 -10 -12 597.983 97.3421
  -1 -10 -13 20.3214 59.0750
   1  10  13-4.41976 53.8588
  -1 -10 -13 122.805 74.1517
  -1 -10 -14 295.674 85.9175
  -1 -10 -14 381.418 105.786
  -1 -10 -15 790.883 115.068
  -1 -10 -15 717.783 124.071
  -1 -10 -16 321.866 116.418
  -1 -10 -17 136.889 101.094
  -1 -10 -18 790.215 159.822
  -1 -10 -19 148.839 107.691
   1  11 -30 2.98069 87.0371
   1  11 -30-81.9553 131.153
   1  11 -29-7.76785 76.9843
   1  11 -29-121.162 140.638
   1  11 -28 236.861 129.142
   1  11 -28 28.5680 73.6536
   1  11 -27 321.583 128.431
   1  11 -27 46.9463 71.4874
   1  11 -26-29.4542 66.9843
   1  11 -26 151.669 117.764
   1  11 -25-118.979 111.064
   1  11 -25-30.5610 64.8673
  -1 -11  24-155.472 88.1996
   1  11 -24 5.52845 58.3888
   1  11 -24 62.1094 90.0847
   1  11 -23 260.295 108.579
   1  11 -23 144.350 67.5645
  -1 -11  23 107.432 67.9233
   1  11 -22 143.686 91.8742
   1  11 -22 68.9637 59.0208
  -1 -11  22 27.7086 70.6845
   1  11 -21 193.857 101.362
  -1 -11  21 163.568 75.4274
   1  11 -21 158.400 60.8670
  -1 -11  20 26.7194 61.0580
   1  11 -20-31.0357 50.4893
   1  11 -20-58.9594 72.5948
   1  11 -19 17.8020 72.2330
   1  11 -19 7.43174 44.5216
   1  11 -18 25.8033 66.1901
   1  11 -18-44.2363 44.6212
  -1 -11  18 40.4098 51.9167
  -1 -11  17 44.3383 50.5062
   1  11 -17 10.1092 39.0480
   1  11 -17 19.5845 65.8174
  -1 -11  16 2702.56 163.726
   1  11 -16 2700.35 195.920
   1  11 -16 2493.26 126.548
   1  11 -15 325.267 84.3165
   1  11 -15 168.154 44.5171
  -1 -11  15 182.436 65.5221
  -1 -11  14 3713.39 175.240
   1  11 -14 4050.95 219.276
   1  11 -14 4191.04 150.923
   1  11 -13 2761.21 179.334
  -1 -11  13 2888.86 154.188
   1  11 -13 2930.83 122.497
  -1 -11  12 188.458 53.6911
   1  11 -12 164.024 61.6150
   1  11 -12 206.072 39.7710
   1  11 -11 2194.86 101.687
  -1 -11  11 2058.41 124.445
   1  11 -11 1997.99 141.121
   1  11 -10 1116.52 76.2466
   1  11 -10 983.428 103.085
  -1 -11  10 912.170 87.3052
  -1 -11   9 24.0722 39.6046
   1  11  -9 65.5322 34.9241
   1  11  -9 81.3086 50.1546
  -1 -11   8 1264.18 98.2034
   1  11  -8 1117.62 75.5717
   1  11  -8 1031.98 100.099
  -1 -11   7 1911.62 117.904
   1  11  -7 1608.37 113.706
  -1 -11   7 1871.72 104.153
  -1 -11   6 91.7508 39.5060
   1  11  -6 46.8276 47.1026
  -1 -11   6 55.5186 42.3344
  -1 -11   5 3037.62 134.952
   1  11  -5 2942.79 153.187
  -1 -11   5 3213.13 150.435
   1  11  -4 827.910 83.1408
  -1 -11   4 1063.32 92.1150
  -1 -11   4 963.279 80.9622
  -1 -11   3 104.101 43.8077
  -1 -11   3 26.5437 38.2276
   1  11  -3 50.2793 37.8045
  -1 -11   2 6874.04 214.177
   1  11  -2 6519.52 211.334
  -1 -11   2 7029.24 220.667
   1  11  -1 3021.10 146.615
  -1 -11   1 2680.14 142.869
  -1 -11   1 3194.17 156.880
  -1 -11   0 3928.20 171.125
  -1 -11   0 3724.25 168.509
   1  11   0 3953.88 169.494
  -1 -11  -1 46.7755 41.4694
   1  11   1 41.2515 38.9527
  -1 -11  -1 91.6358 42.2022
   1  11   2 2309.87 132.111
  -1 -11  -2 2244.63 140.693
  -1 -11  -2 2252.19 141.374
  -1 -11  -3 945.951 96.4502
  -1 -11  -3 909.930 98.4912
   1  11   3 1011.18 94.4721
  -1 -11  -4 1084.49 105.592
   1  11   4 961.478 93.7594
  -1 -11  -4 856.489 102.457
   1  11   5 1047.57 101.697
  -1 -11  -5 1258.02 115.472
  -1 -11  -5 1100.81 113.969
  -1 -11  -6 459.219 80.5783
  -1 -11  -6 446.387 92.9704
   1  11   6 430.065 75.4961
  -1 -11  -7 6431.09 276.050
   1  11   7 6553.88 239.457
  -1 -11  -7 6665.62 261.777
   1  11   8 341.183 74.2518
  -1 -11  -8 331.782 86.2375
  -1 -11  -8 465.171 88.5083
  -1 -11  -9 365.237 79.9517
   1  11   9 324.823 72.4107
  -1 -11  -9 448.956 103.759
  -1 -11 -10 797.658 111.284
   1  11  10 735.718 94.6874
  -1 -11 -10 808.080 121.207
  -1 -11 -11 182.076 72.9032
   1  11  11 126.954 64.4892
  -1 -11 -11 190.255 85.1913
   1  11  12 98.9650 59.9713
  -1 -11 -12 89.7873 72.3143
  -1 -11 -12 77.1640 78.2330
  -1 -11 -13 1671.24 162.361
  -1 -11 -13 1268.05 161.819
  -1 -11 -14 54.7650 66.7275
  -1 -11 -14 12.5421 78.4517
  -1 -11 -15 77.6831 67.4602
  -1 -11 -15 112.925 92.8216
  -1 -11 -16 933.129 157.312
  -1 -11 -17 209.735 120.592
  -1 -11 -18-82.5136 97.5111
   1  12 -30-116.154 129.786
   1  12 -29 201.057 123.601
   1  12 -28 164.863 115.795
   1  12 -28 72.3706 77.1797
   1  12 -27-163.919 112.385
   1  12 -27 10.6958 69.5350
   1  12 -26-70.5696 71.2201
   1  12 -26 95.5778 101.746
   1  12 -25 38.0452 63.8528
   1  12 -25-120.938 105.952
   1  12 -24 104.744 94.0896
  -1 -12  24-38.7290 72.3769
   1  12 -24 65.0329 66.9227
  -1 -12  23 65.7000 76.9424
   1  12 -23 53.9159 88.1817
   1  12 -23 28.0159 54.0689
  -1 -12  22 313.673 93.2693
   1  12 -22 298.110 106.158
   1  12 -22 296.206 73.7161
   1  12 -21 320.438 108.357
   1  12 -21 125.349 54.9012
  -1 -12  21 283.699 90.8708
   1  12 -20-98.2377 75.5336
  -1 -12  20 32.1559 67.8399
   1  12 -20 10.2799 51.1400
   1  12 -19 134.263 88.0372
   1  12 -19 166.287 56.3049
  -1 -12  19 128.728 69.0039
   1  12 -18 352.871 63.7920
  -1 -12  18 457.213 83.9204
   1  12 -18 239.888 89.1687
   1  12 -17-59.9407 40.6540
  -1 -12  17 43.6043 58.4906
   1  12 -17 82.2710 78.8623
  -1 -12  16 936.852 105.024
   1  12 -16 960.815 86.4166
   1  12 -16 944.005 123.551
   1  12 -15 4045.98 155.426
   1  12 -15 3683.50 220.426
  -1 -12  15 3648.63 185.765
  -1 -12  14 538.514 81.2703
   1  12 -14 546.660 61.6742
   1  12 -14 517.735 93.7452
   1  12 -13 369.566 51.3160
  -1 -12  13 295.818 66.9841
   1  12 -13 249.185 77.6135
  -1 -12  12 3492.35 171.765
   1  12 -12 3403.11 190.667
   1  12 -12 3762.04 138.741
  -1 -12  11 829.129 87.9372
   1  12 -11 879.064 73.5444
   1  12 -11 650.776 92.2742
   1  12 -10 2239.29 109.157
  -1 -12  10 2152.69 128.323
   1  12 -10 2051.94 139.708
   1  12  -9 316.710 69.1040
   1  12  -9 262.581 47.8400
  -1 -12   9 226.997 58.7542
  -1 -12   8 1785.67 119.825
  -1 -12   8 1899.21 106.738
   1  12  -8 1988.46 135.378
  -1 -12   7 563.168 70.0302
   1  12  -7 476.016 71.8902
  -1 -12   7 561.623 66.4394
   1  12  -6 724.979 82.8083
  -1 -12   6 788.595 80.4882
  -1 -12   6 910.481 90.1982
  -1 -12   5 1810.75 113.155
  -1 -12   5 1670.14 115.517
   1  12  -5 1652.78 118.623
  -1 -12   4 25.8686 41.0778
  -1 -12   4 20.7586 39.0302
   1  12  -4 103.327 46.0501
  -1 -12   3 403.158 66.8706
  -1 -12   3 340.885 64.4129
   1  12  -3 367.428 64.8110
   1  12  -2 1162.00 98.4264
  -1 -12   2 1058.82 99.2984
  -1 -12   2 1120.69 96.7894
   1  12  -1 3874.97 172.736
  -1 -12   1 4180.59 182.883
  -1 -12   1 3850.24 178.243
  -1 -12   0 589.098 83.6571
  -1 -12   0 564.732 79.9275
   1  12   0 454.211 67.9533
  -1 -12  -1-56.0070 46.4729
   1  12   1 41.7665 43.7697
  -1 -12  -1 13.8365 44.6523
  -1 -12  -2 4338.54 195.620
   1  12   2 4389.51 189.795
  -1 -12  -2 4155.44 195.536
  -1 -12  -3 26.5380 53.0496
  -1 -12  -3 117.203 65.1930
   1  12   3 12.6693 42.6594
   1  12   4 1711.62 123.700
  -1 -12  -4 1649.93 138.533
  -1 -12  -4 1886.27 138.685
  -1 -12  -5 1299.98 130.261
   1  12   5 1174.95 110.070
  -1 -12  -5 1347.28 122.923
  -1 -12  -6 15.7972 62.9606
   1  12   6-31.4923 52.7382
  -1 -12  -6-52.7897 61.9576
  -1 -12  -7 422.610 93.2959
   1  12   7 316.896 74.6375
  -1 -12  -7 358.721 78.9469
  -1 -12  -8 790.017 103.066
  -1 -12  -8 971.839 129.231
   1  12   8 877.526 102.163
  -1 -12  -9 13.8504 64.6647
   1  12   9 113.135 57.2266
  -1 -12  -9 119.819 61.6618
   1  12  10 63.6939 57.6663
  -1 -12 -10 44.8875 79.4955
  -1 -12 -10 56.7429 57.7781
  -1 -12 -11-119.727 68.9608
   1  12  11 49.6454 53.7360
  -1 -12 -11 73.0060 73.6263
  -1 -12 -12 146.447 92.1533
  -1 -12 -12 21.0792 64.8358
  -1 -12 -13 58.5360 72.9961
  -1 -12 -13-34.5701 85.4648
  -1 -12 -14 72.4106 90.9193
  -1 -12 -14 75.2677 66.9594
  -1 -12 -15 655.214 151.515
  -1 -12 -16-74.7999 96.3823
  -1 -12 -17 436.579 130.505
   1  13 -30 415.732 156.132
   1  13 -29 272.005 137.834
   1  13 -28-107.044 127.321
   1  13 -27 163.801 87.8741
   1  13 -27 187.547 123.137
   1  13 -26-27.1422 103.683
   1  13 -26 19.0993 64.9954
   1  13 -25 92.1575 68.9275
  -1 -13  25 9.08376 74.6424
   1  13 -25-59.6978 91.9655
  -1 -13  24-19.5704 72.2230
   1  13 -24-32.7532 90.8695
   1  13 -24-2.15070 56.5338
  -1 -13  23 216.299 88.4352
   1  13 -23 103.153 57.0543
   1  13 -23 116.680 89.1994
   1  13 -22-81.9352 86.4273
   1  13 -22 39.7658 55.9379
  -1 -13  22-21.5116 64.6442
   1  13 -21-57.9813 49.2072
  -1 -13  21 11.4138 67.9815
   1  13 -21-73.3847 87.8936
   1  13 -20 137.842 75.6526
   1  13 -20 98.4279 55.4074
  -1 -13  20 74.3622 61.8813
   1  13 -19-20.8527 47.0191
   1  13 -19-87.0843 90.2358
  -1 -13  19-3.65578 65.9271
   1  13 -18 105.483 50.6323
  -1 -13  18 91.0008 62.0732
   1  13 -18 141.881 84.2427
   1  13 -17 8561.85 240.812
   1  13 -17 8146.03 341.973
  -1 -13  17 9138.39 317.565
  -1 -13  16 1992.20 150.764
   1  13 -16 1755.19 110.122
   1  13 -16 1733.16 162.497
  -1 -13  15 211.384 60.6857
   1  13 -15 378.488 97.9387
   1  13 -15 313.278 54.0077
   1  13 -14 2479.29 122.770
  -1 -13  14 2696.26 165.393
   1  13 -14 2547.42 186.564
   1  13 -13 8.05149 33.8341
   1  13 -13-11.8350 56.9402
  -1 -13  13 15.9805 54.6887
   1  13 -12 9.35757 53.6254
   1  13 -12 1.39727 33.3515
  -1 -13  12 20.7214 51.5681
   1  13 -11 543.703 61.9784
  -1 -13  11 526.587 77.2771
   1  13 -11 578.214 88.2976
   1  13 -10 3701.22 142.948
  -1 -13  10 3334.54 162.242
   1  13 -10 3185.61 179.306
   1  13  -9 746.266 72.0695
   1  13  -9 551.182 88.4664
  -1 -13   9 562.969 78.5222
  -1 -13   8 260.479 62.0388
  -1 -13   8 165.169 50.2828
  -1 -13   7 4520.54 177.392
   1  13  -7 4340.72 193.898
  -1 -13   7 3918.46 175.777
  -1 -13   6 5675.20 211.420
   1  13  -6 5591.23 219.840
  -1 -13   6 5947.08 205.812
  -1 -13   5 535.655 78.4330
   1  13  -5 461.870 74.2111
  -1 -13   5 489.823 68.4400
  -1 -13   4 2428.48 138.079
   1  13  -4 2168.47 137.999
  -1 -13   4 2313.37 136.918
   1  13  -3 13319.1 330.057
  -1 -13   3 13741.4 326.375
  -1 -13   3 14126.9 331.808
  -1 -13   2 505.124 78.0130
  -1 -13   2 519.660 75.6264
   1  13  -2 590.107 80.1515
   1  13  -1 2154.69 137.915
  -1 -13   1 2035.01 137.674
  -1 -13   1 2131.07 139.035
  -1 -13   0-50.3614 47.0156
   1  13   0-2.27727 46.5004
  -1 -13   0-55.5788 53.4386
  -1 -13  -1 544.105 86.9766
  -1 -13  -1 527.836 84.6169
   1  13   1 472.321 76.8153
  -1 -13  -2-13.9833 52.0160
   1  13   2 12.1344 45.9776
  -1 -13  -2 119.549 61.0972
  -1 -13  -3 58.0464 57.1745
  -1 -13  -3 72.0579 56.2364
   1  13   3 97.5665 54.9706
  -1 -13  -4 95.9136 58.5875
  -1 -13  -4 162.214 66.8902
   1  13   4 37.4315 48.8811
  -1 -13  -5-56.9911 63.0082
  -1 -13  -5 14.9939 48.4629
   1  13   5-58.1143 57.2928
   1  13   6-4.87956 51.2596
  -1 -13  -6-43.9665 55.9754
  -1 -13  -6-30.5870 64.4740
   1  13   7 245.520 69.7570
  -1 -13  -7 283.030 73.1730
  -1 -13  -7 232.324 79.3908
   1  13   8 25.6947 55.3693
  -1 -13  -8 173.089 88.1625
  -1 -13  -8 90.0555 71.2384
   1  13   9 326.971 75.5262
  -1 -13  -9 122.638 66.4366
  -1 -13  -9 161.937 76.5880
  -1 -13 -10 384.193 107.859
   1  13  10 426.593 80.4573
  -1 -13 -10 465.680 92.6332
  -1 -13 -11 147.562 75.6299
  -1 -13 -11 58.1388 76.5977
  -1 -13 -12 401.543 92.6460
  -1 -13 -12 374.455 105.097
  -1 -13 -13 281.337 104.425
  -1 -13 -13 376.401 95.9155
  -1 -13 -14 48.9812 84.3586
  -1 -13 -15 231.646 103.481
  -1 -13 -16 347.554 109.089
   1  14 -30 174.755 130.122
   1  14 -29-51.8708 118.995
   1  14 -28 243.876 144.191
   1  14 -27 77.3053 105.693
   1  14 -26 145.123 101.452
   1  14 -25 262.299 116.137
  -1 -14  25 466.064 111.353
   1  14 -25 297.582 81.3575
   1  14 -24 60.3987 60.7107
  -1 -14  24 22.9715 78.7729
   1  14 -23 179.703 67.9087
  -1 -14  23 251.686 92.2144
   1  14 -22 570.722 130.085
   1  14 -22 375.131 77.3357
  -1 -14  22 519.223 107.933
  -1 -14  21 201.611 96.9491
   1  14 -21 76.3304 52.7257
   1  14 -21 207.360 100.778
   1  14 -20 135.991 52.8538
  -1 -14  20 192.336 77.9894
   1  14 -20 211.299 93.4917
  -1 -14  19 242.163 86.0754
   1  14 -19 189.553 57.3814
   1  14 -19 120.260 71.5320
   1  14 -18 1266.77 153.601
   1  14 -18 1311.32 101.293
  -1 -14  18 1613.61 148.483
  -1 -14  17 256.734 72.7577
   1  14 -17 304.326 59.3436
   1  14 -17 228.647 84.9143
   1  14 -16 99.7567 46.2818
   1  14 -16 123.695 71.3472
  -1 -14  16 115.080 67.2177
  -1 -14  15 110.063 68.0254
   1  14 -15 75.4471 42.8069
   1  14 -15 138.575 69.8407
   1  14 -14 934.633 124.145
   1  14 -14 1048.74 84.7863
  -1 -14  14 930.572 107.342
  -1 -14  13 61.6064 51.7098
   1  14 -13 122.413 46.6516
   1  14 -12 215.983 51.0261
   1  14 -12 70.4793 58.7544
  -1 -14  12 263.403 71.5320
   1  14 -11 499.965 64.2186
   1  14 -11 342.296 79.1824
  -1 -14  11 427.553 78.6578
   1  14 -10 269.762 54.8776
   1  14 -10 244.170 72.5548
  -1 -14  10 210.589 60.2724
   1  14  -9 112.459 57.9274
  -1 -14   9 59.0705 53.2760
  -1 -14   8 1387.05 117.605
  -1 -14   8 1367.16 103.435
   1  14  -8 1261.92 116.860
  -1 -14   7 582.759 79.9659
  -1 -14   7 577.804 76.8000
   1  14  -7 720.749 96.2944
   1  14  -6 2562.18 165.892
  -1 -14   6 2266.43 143.356
  -1 -14   6 2533.77 144.514
  -1 -14   5 379.680 64.6176
   1  14  -5 275.431 66.3583
  -1 -14   5 316.275 68.1425
   1  14  -4 150.205 55.5498
  -1 -14   4 271.538 61.4110
  -1 -14   4 164.081 54.6639
  -1 -14   3 934.896 94.0137
   1  14  -3 1132.66 106.805
  -1 -14   3 1068.20 103.691
   1  14  -2 2948.12 161.500
  -1 -14   2 2972.55 168.218
  -1 -14   2 2986.17 167.217
  -1 -14   1 1460.71 124.369
  -1 -14   1 1345.40 121.013
   1  14  -1 1352.08 118.315
  -1 -14   0 337.509 69.9748
   1  14   0 374.704 74.8170
  -1 -14   0 574.383 91.4878
   1  14   1 1611.64 126.295
  -1 -14  -1 1891.12 152.526
  -1 -14  -1 1691.18 137.192
  -1 -14  -2 1133.32 117.873
   1  14   2 1163.04 112.034
  -1 -14  -2 1185.70 124.851
   1  14   3 56.3030 55.2816
  -1 -14  -3 45.9258 59.3669
  -1 -14  -3 38.4424 61.0624
  -1 -14  -4 904.973 109.304
   1  14   4 905.756 105.912
  -1 -14  -4 880.212 114.750
  -1 -14  -5 104.620 60.9732
  -1 -14  -5-47.0107 62.0298
   1  14   5 9.33377 50.0172
  -1 -14  -6-87.3892 55.7344
   1  14   6-29.7432 56.1596
  -1 -14  -6 65.8377 61.4410
  -1 -14  -7 132.077 64.9160
  -1 -14  -7 58.9934 73.9480
   1  14   7 206.315 67.6223
   1  14   8 40.0956 53.7515
  -1 -14  -8 13.5450 55.0905
  -1 -14  -8 103.603 83.2504
  -1 -14  -9-3.75456 78.5721
   1  14   9 124.249 69.5009
  -1 -14  -9 41.6049 63.0586
  -1 -14 -10 781.540 118.220
   1  14  10 662.717 101.975
  -1 -14 -10 493.422 110.234
  -1 -14 -11 525.308 126.514
  -1 -14 -11 609.649 108.650
  -1 -14 -12 321.241 110.793
  -1 -14 -12 602.867 112.997
  -1 -14 -13 25.5606 67.3639
  -1 -14 -13 29.3933 95.5494
  -1 -14 -14 194.637 100.840
  -1 -14 -15 257.230 118.362
   1  15 -30-72.8651 117.358
   1  15 -29 144.000 134.289
   1  15 -28 24.9601 125.610
   1  15 -27 503.551 160.353
   1  15 -26-94.1690 109.877
   1  15 -25 92.8057 107.997
  -1 -15  25 125.603 97.3193
   1  15 -24 76.4107 89.2361
  -1 -15  24-122.752 87.7976
   1  15 -23 47.9351 96.8585
  -1 -15  23 12.1044 79.9485
  -1 -15  22-81.5645 83.0929
   1  15 -22 85.1918 54.9264
   1  15 -21 37.9284 86.4283
  -1 -15  21-60.6803 64.6217
   1  15 -21 46.3743 50.7654
   1  15 -20-17.6777 48.2644
   1  15 -20-15.0146 75.3434
  -1 -15  20-71.5438 65.9092
   1  15 -19 227.737 59.7233
  -1 -15  19 201.258 81.4193
   1  15 -19 79.2808 73.4266
  -1 -15  18 13.5546 60.7360
   1  15 -18 113.771 73.1054
   1  15 -18 93.0875 51.0241
   1  15 -17 67.5000 80.4297
   1  15 -17-12.4741 41.4569
  -1 -15  17-78.6145 56.5498
  -1 -15  16 20.5070 55.1800
   1  15 -16-32.8854 38.8471
   1  15 -16-53.4030 68.9869
  -1 -15  15 90.1380 60.5838
   1  15 -15 171.223 80.7481
   1  15 -15 85.4626 44.3098
   1  15 -14 550.637 68.3498
  -1 -15  14 576.400 93.4027
   1  15 -14 507.708 105.825
   1  15 -13 18.9551 66.7278
   1  15 -13-0.44440 39.7090
  -1 -15  13 53.7428 52.9886
  -1 -15  12 10.8051 54.4048
   1  15 -12 163.737 69.7699
   1  15 -12 227.034 56.9657
   1  15 -11 1497.76 104.467
   1  15 -11 1270.02 130.212
  -1 -15  11 1492.81 125.706
  -1 -15  10 169.705 65.8760
   1  15 -10 129.774 47.6629
   1  15 -10 114.079 67.4730
  -1 -15   9 436.067 76.2345
   1  15  -9 350.829 76.5907
  -1 -15   9 382.354 61.5323
  -1 -15   8 17.1244 44.7374
   1  15  -8-12.3288 52.6368
  -1 -15   8-63.3540 59.8261
  -1 -15   7 4670.33 210.493
   1  15  -7 4388.21 214.439
  -1 -15   7 4625.95 201.195
  -1 -15   6 1645.40 132.357
   1  15  -6 1693.06 144.168
  -1 -15   6 1474.83 121.880
   1  15  -5 495.439 83.9683
  -1 -15   5 438.340 77.9034
  -1 -15   5 439.060 82.2772
  -1 -15   4 4153.40 196.031
  -1 -15   4 4447.33 207.039
   1  15  -4 3925.26 197.881
  -1 -15   3-26.5102 53.6190
   1  15  -3-19.1672 48.8270
  -1 -15   3-77.8099 53.7383
  -1 -15   2 0.27558 54.0143
   1  15  -2 1.46148 50.1395
  -1 -15   2 44.8292 59.4937
  -1 -15   1 426.125 78.7995
   1  15  -1 455.816 79.5793
  -1 -15   1 417.090 81.3406
  -1 -15   0 136.943 56.6959
   1  15   0 116.332 58.5534
  -1 -15   0 87.1567 61.9744
  -1 -15  -1 494.991 79.6859
  -1 -15  -1 463.629 97.3758
   1  15   1 409.244 79.1880
  -1 -15  -2 1046.55 117.517
  -1 -15  -2 1085.90 132.439
   1  15   2 1075.54 114.302
  -1 -15  -3 1199.62 123.387
  -1 -15  -3 1342.59 142.535
   1  15   3 1281.51 126.560
   1  15   4-20.2885 53.5857
  -1 -15  -4-59.4850 66.2550
  -1 -15  -4-33.7627 66.3409
  -1 -15  -5 247.674 80.2375
   1  15   5 289.288 76.5042
  -1 -15  -5 336.168 82.1529
  -1 -15  -6 1787.65 170.160
  -1 -15  -6 1823.03 157.169
   1  15   6 1534.79 137.322
  -1 -15  -7 329.391 88.0556
  -1 -15  -7 323.056 102.928
   1  15   7 274.916 77.0840
  -1 -15  -8 9.97090 73.3218
  -1 -15  -8 143.041 69.9612
   1  15   8 101.562 65.1638
  -1 -15  -9 130.623 74.8741
   1  15   9 27.7849 63.3682
  -1 -15  -9 226.454 98.6290
  -1 -15 -10 836.580 121.354
  -1 -15 -10 789.686 133.803
  -1 -15 -11 63.9929 82.9585
  -1 -15 -11 40.0574 63.8724
  -1 -15 -12 555.898 137.038
  -1 -15 -12 355.954 96.8641
  -1 -15 -13-25.3710 94.3867
  -1 -15 -14-98.2451 92.0615
   1  16 -30 373.243 163.045
   1  16 -29 194.541 144.248
   1  16 -28 146.843 123.335
   1  16 -27-4.38304 104.808
  -1 -16  26 334.905 115.422
   1  16 -26 419.362 134.546
  -1 -16  25 216.626 100.372
   1  16 -25-99.3985 111.064
   1  16 -24 56.8053 102.550
  -1 -16  24-58.6180 74.6457
   1  16 -23-13.4328 93.6102
  -1 -16  23-89.3446 81.6536
   1  16 -22 133.943 100.592
  -1 -16  22 128.582 76.9484
  -1 -16  21 66.7827 71.0413
   1  16 -21 122.095 84.9446
  -1 -16  20 159.249 74.4391
   1  16 -20 198.827 90.4784
  -1 -16  19 801.330 115.426
   1  16 -19 980.722 149.178
   1  16 -19 916.837 93.2359
  -1 -16  18-93.6337 66.3869
   1  16 -18 89.5290 48.9393
   1  16 -18 81.1171 75.7075
   1  16 -17 413.666 105.217
   1  16 -17 404.440 66.9878
  -1 -16  17 426.720 97.4571
   1  16 -16 568.048 72.6205
  -1 -16  16 718.468 108.616
   1  16 -16 462.329 104.666
  -1 -16  15 734.346 113.404
   1  16 -15 504.611 110.682
   1  16 -15 546.966 72.2335
  -1 -16  14 127.184 68.8264
   1  16 -14 23.7634 40.4958
   1  16 -14-18.8252 71.2794
  -1 -16  13 251.721 73.1640
   1  16 -13 296.221 88.1443
   1  16 -13 268.603 60.8352
   1  16 -12 900.413 87.2544
  -1 -16  12 719.694 100.670
   1  16 -12 764.430 106.785
  -1 -16  11 63.9217 59.1610
   1  16 -11 62.7968 49.1251
   1  16 -11 12.3540 61.5509
  -1 -16  10 58.5127 52.7192
   1  16 -10 38.6610 59.9497
   1  16  -9 82.4588 61.5454
  -1 -16   9 7.28573 54.9791
  -1 -16   9 23.1457 46.1567
   1  16  -8 27.8006 57.0232
  -1 -16   8 111.633 59.9337
  -1 -16   8 10.1252 51.9604
  -1 -16   7 59.0575 54.5477
   1  16  -7-14.0163 56.5661
  -1 -16   7-55.6259 59.4897
  -1 -16   6 2803.81 171.237
  -1 -16   6 2868.82 173.040
   1  16  -6 2868.48 188.724
  -1 -16   5 687.642 96.7145
   1  16  -5 785.197 103.460
  -1 -16   5 887.402 110.638
  -1 -16   4 309.675 75.5655
   1  16  -4 252.413 67.0378
  -1 -16   4 373.930 80.8579
   1  16  -3 856.615 101.098
  -1 -16   3 978.184 110.423
  -1 -16   3 912.063 105.094
  -1 -16   2 483.695 84.3214
   1  16  -2 502.970 89.3216
  -1 -16   2 704.273 103.406
  -1 -16   1 42.5370 61.7881
  -1 -16   1 7.57134 52.0705
   1  16  -1-32.6941 65.1287
   1  16   0 366.942 78.4985
  -1 -16   0 468.793 100.382
  -1 -16   0 491.799 92.8155
   1  16   1 1745.81 147.118
  -1 -16  -1 1710.22 147.796
  -1 -16  -1 1629.75 155.989
  -1 -16  -2 1017.04 119.401
  -1 -16  -2 1197.91 144.291
   1  16   2 1125.32 121.996
  -1 -16  -3 264.278 83.9057
   1  16   3 237.757 73.0235
  -1 -16  -3 61.0813 60.9484
   1  16   4 781.469 110.629
  -1 -16  -4 888.242 129.649
  -1 -16  -4 764.167 112.024
  -1 -16  -5 1039.51 144.868
  -1 -16  -5 875.983 116.565
   1  16   5 844.737 111.303
  -1 -16  -6-94.5379 63.7079
   1  16   6-33.4668 67.7011
  -1 -16  -6-20.6377 77.0429
  -1 -16  -7 866.472 139.972
   1  16   7 658.959 102.370
  -1 -16  -7 730.260 127.021
  -1 -16  -8 241.234 100.817
   1  16   8 191.509 76.7643
  -1 -16  -8 296.084 89.1945
  -1 -16  -9-142.089 82.5576
  -1 -16  -9 33.4487 79.3121
  -1 -16 -10 177.352 81.0866
  -1 -16 -10 199.667 106.364
  -1 -16 -11-58.0559 92.3470
  -1 -16 -11 70.9434 77.6683
  -1 -16 -12 113.326 105.118
  -1 -16 -13 174.456 112.261
   1  17 -29 127.321 119.186
   1  17 -28 103.635 133.474
   1  17 -27-109.049 115.164
   1  17 -26 29.6351 98.6040
  -1 -17  26-188.505 98.0854
   1  17 -25 199.305 126.088
  -1 -17  25 115.366 89.2631
  -1 -17  24 30.1831 75.6053
   1  17 -24 274.564 121.830
  -1 -17  23-87.9189 84.1099
   1  17 -23 55.2906 92.5949
  -1 -17  22 112.814 79.9111
   1  17 -22 22.1000 83.4908
  -1 -17  21 89.7517 77.4330
   1  17 -21 356.620 110.757
   1  17 -20 251.828 98.1038
  -1 -17  20 73.4638 73.6851
  -1 -17  19 164.193 80.6722
   1  17 -19-251.182 104.950
  -1 -17  18 193.112 78.9862
   1  17 -18-56.8192 75.2270
  -1 -17  17 85.2402 65.4865
   1  17 -17 6.45334 70.5500
  -1 -17  16 24.3878 65.2928
   1  17 -16 9.51181 71.6166
   1  17 -16 6.86909 45.8260
   1  17 -15 212.506 56.2340
   1  17 -15 167.942 87.6489
  -1 -17  15 191.950 74.4310
   1  17 -14 3161.97 154.024
   1  17 -14 3127.36 220.683
  -1 -17  14 3169.70 200.772
  -1 -17  13 653.721 103.575
   1  17 -13 516.056 102.661
   1  17 -13 672.215 79.8072
   1  17 -12 104.218 68.6648
   1  17 -12 141.299 55.4449
  -1 -17  12 55.7972 57.6785
  -1 -17  11 383.652 83.5672
   1  17 -11 466.781 94.2318
   1  17 -11 400.664 66.6868
  -1 -17  10 335.213 77.3924
   1  17 -10 255.304 76.7027
  -1 -17   9 14.6979 52.6925
   1  17  -9-3.96950 57.9420
  -1 -17   9 60.8205 56.4707
   1  17  -8 834.603 111.337
  -1 -17   8 971.118 115.231
  -1 -17   8 779.236 96.8741
  -1 -17   7 208.884 70.8467
  -1 -17   7 191.101 64.2977
   1  17  -7 101.476 57.6336
  -1 -17   6 204.773 64.1743
  -1 -17   6 254.136 73.6682
   1  17  -6 230.862 75.9904
   1  17  -5 454.812 90.9736
  -1 -17   5 452.641 92.4613
  -1 -17   5 460.255 83.1424
   1  17  -4 454.527 85.9310
  -1 -17   4 602.387 99.6218
  -1 -17   4 777.618 105.722
   1  17  -3 160.613 71.0838
  -1 -17   3 53.6863 61.9741
  -1 -17   3 146.644 72.2715
   1  17  -2 82.4068 61.6899
  -1 -17   2 122.836 65.1959
  -1 -17   2 79.0485 61.6793
  -1 -17   1 20.9674 61.8439
   1  17  -1-23.0912 55.8123
  -1 -17   1 70.8130 57.1310
  -1 -17   0 2092.83 161.124
   1  17   0 2057.07 158.232
  -1 -17   0 2030.29 171.887
   1  17   1 35.9163 56.8073
  -1 -17  -1 124.959 60.6130
  -1 -17  -1 116.704 78.7016
   1  17   2 1669.36 149.155
  -1 -17  -2 1993.59 168.049
  -1 -17  -2 1877.03 177.828
   1  17   3 581.188 94.9828
  -1 -17  -3 598.349 123.090
  -1 -17  -3 488.615 93.2930
  -1 -17  -4-6.36586 67.0658
  -1 -17  -4 44.1193 76.3231
   1  17   4 140.410 78.3949
   1  17   5 284.703 83.5847
  -1 -17  -5 279.237 86.9355
  -1 -17  -5 182.567 75.6968
  -1 -17  -6 405.166 92.8467
  -1 -17  -6 643.288 132.485
   1  17   6 445.502 95.0461
  -1 -17  -7 154.623 75.5140
  -1 -17  -7-3.27280 80.5434
   1  17   7 71.4842 64.9423
  -1 -17  -8-22.5252 94.2298
  -1 -17  -8 140.679 79.3226
  -1 -17  -9 139.356 83.9837
  -1 -17  -9 28.1486 87.8280
  -1 -17 -10-135.238 101.149
  -1 -17 -10-15.1808 71.6952
  -1 -17 -11-131.383 104.649
  -1 -17 -12 81.4331 98.6799
   1  18 -28-145.364 106.868
   1  18 -27 211.495 126.022
  -1 -18  27-125.402 99.2833
  -1 -18  26-21.5820 91.5447
   1  18 -26 318.708 137.434
  -1 -18  25-105.360 87.5658
   1  18 -25 158.127 115.459
   1  18 -24-53.7478 89.9983
  -1 -18  24 3.91002 77.1510
  -1 -18  23 9.74745 74.5776
   1  18 -23-184.537 109.397
  -1 -18  22 126.049 88.2193
   1  18 -22-19.5459 81.7634
  -1 -18  21 55.9550 71.6705
   1  18 -21-65.9377 88.3417
  -1 -18  20-5.95775 72.3290
   1  18 -20 41.7869 78.9011
   1  18 -19 217.381 93.6397
  -1 -18  19 134.331 79.0733
   1  18 -18 370.172 113.978
  -1 -18  18 334.980 92.7164
  -1 -18  17 56.8778 74.3338
   1  18 -17 32.3912 90.0407
  -1 -18  16 35.3390 65.6936
   1  18 -16-65.0128 79.8396
   1  18 -15 108.384 83.0967
  -1 -18  15 102.588 75.5599
   1  18 -14-67.6465 80.1103
  -1 -18  14 57.5851 60.7978
   1  18 -13 705.160 117.475
  -1 -18  13 722.948 108.989
   1  18 -12 307.264 65.2227
  -1 -18  12 214.560 67.7630
   1  18 -12 293.878 90.9564
   1  18 -11 14.0815 43.9097
  -1 -18  11 18.6036 54.7157
   1  18 -11-36.2284 67.3036
  -1 -18  10 270.310 79.7219
   1  18 -10 220.982 80.3341
   1  18  -9 562.812 100.357
  -1 -18   9 783.172 109.981
  -1 -18   8 569.731 92.3332
   1  18  -8 483.944 97.5940
  -1 -18   8 534.581 92.0555
  -1 -18   7 742.119 110.171
   1  18  -7 712.920 116.101
  -1 -18   7 746.823 103.354
   1  18  -6 363.076 88.1949
  -1 -18   6 358.370 85.5551
  -1 -18   6 331.852 84.4075
  -1 -18   5 571.697 100.140
  -1 -18   5 438.847 89.6321
   1  18  -5 383.053 91.7460
  -1 -18   4 332.991 82.1892
   1  18  -4 361.368 81.3930
  -1 -18   4 362.435 89.5966
   1  18  -3 144.619 68.6020
  -1 -18   3 148.898 68.7297
  -1 -18   3 190.804 82.9134
  -1 -18   2 186.325 76.9868
  -1 -18   2 186.024 75.8774
   1  18  -2 196.501 75.6770
  -1 -18   1 32.2386 64.0198
   1  18  -1-7.37024 59.1368
  -1 -18   1 66.4374 67.4355
  -1 -18   0 741.422 118.430
   1  18   0 677.766 112.673
  -1 -18   0 564.059 94.7005
  -1 -18  -1 1609.32 163.701
   1  18   1 1610.27 147.026
  -1 -18  -1 1575.69 149.957
  -1 -18  -2 248.142 93.7448
  -1 -18  -2 255.147 77.1006
   1  18   2 261.056 84.6765
   1  18   3 83.7318 72.3393
  -1 -18  -3 53.8993 65.7368
  -1 -18  -3 10.3413 74.8512
  -1 -18  -4 649.260 140.026
  -1 -18  -4 827.841 119.988
   1  18   4 721.100 115.372
  -1 -18  -5 255.896 89.2455
   1  18   5 289.825 87.6815
  -1 -18  -5 272.206 110.510
   1  18   6 110.804 75.1820
  -1 -18  -6 125.418 73.6385
  -1 -18  -6 47.9988 93.6781
  -1 -18  -7 1036.44 138.615
  -1 -18  -7 884.728 150.981
  -1 -18  -8 292.589 108.987
  -1 -18  -8 260.498 96.5293
  -1 -18  -9 72.0767 77.2096
  -1 -18  -9 6.01102 91.2869
  -1 -18 -10 21.0677 78.5173
  -1 -18 -10-207.871 112.500
  -1 -18 -11 33.8488 100.695
   1  19 -28 55.1840 106.045
  -1 -19  27-68.9820 97.0474
   1  19 -27-90.4035 113.472
   1  19 -26-153.667 130.329
  -1 -19  26 208.984 111.014
  -1 -19  25-87.8978 91.9602
   1  19 -25 95.6070 99.8911
  -1 -19  24 59.9121 86.2901
   1  19 -24 19.0463 95.8270
  -1 -19  23 44.9369 85.7678
   1  19 -23 5.51032 96.0720
  -1 -19  22 162.920 83.3529
   1  19 -22 116.462 91.7225
   1  19 -21 71.4673 84.3463
  -1 -19  21 143.767 89.4357
  -1 -19  20 95.3075 76.5830
   1  19 -20 16.2575 81.0935
   1  19 -19-44.7219 84.2230
  -1 -19  19 120.663 74.4271
   1  19 -18 95.1552 96.0603
  -1 -19  18-34.7837 74.7449
  -1 -19  17 552.443 113.185
   1  19 -17 404.105 106.172
  -1 -19  16 77.6842 69.1555
   1  19 -16 81.8378 76.9887
  -1 -19  15 143.548 67.9513
   1  19 -15 163.446 83.6501
  -1 -19  14 1082.42 130.276
   1  19 -14 1065.69 146.691
   1  19 -13-43.7271 81.8171
  -1 -19  13 66.5879 69.2207
  -1 -19  12 249.679 84.9391
   1  19 -12 207.336 80.6897
  -1 -19  11-54.9918 61.9724
   1  19 -11 225.678 86.8572
  -1 -19  10 182.291 69.9855
   1  19 -10 189.066 80.3700
   1  19  -9-2.07101 61.6536
  -1 -19   9 20.7443 61.7507
   1  19  -8 451.218 104.523
  -1 -19   8 335.860 89.2168
   1  19  -7 877.951 123.366
  -1 -19   7 825.165 119.818
   1  19  -6-84.3084 76.0763
  -1 -19   6-13.0795 61.0794
  -1 -19   5 467.466 95.9463
   1  19  -5 412.309 89.4773
  -1 -19   4 2596.53 194.606
  -1 -19   4 2287.16 180.232
   1  19  -4 2245.38 183.641
  -1 -19   3 308.499 85.8896
   1  19  -3 256.826 88.5990
  -1 -19   3 156.270 75.1319
  -1 -19   2 214.542 86.6768
  -1 -19   2 84.5083 75.3136
   1  19  -2 151.205 83.4482
  -1 -19   1 918.030 130.544
  -1 -19   1 1064.06 130.958
   1  19  -1 848.461 123.914
  -1 -19   0 96.9547 60.2552
  -1 -19   0 95.9713 76.9797
   1  19   0 71.1765 65.2109
  -1 -19  -1 38.7310 74.2959
  -1 -19  -1 156.359 76.6661
   1  19   1 222.541 81.1542
   1  19   2 355.594 90.9256
  -1 -19  -2 359.889 99.1605
  -1 -19  -2 248.533 72.1093
   1  19   3 42.0186 68.1017
  -1 -19  -3 153.469 79.6614
  -1 -19  -3 62.9058 79.2306
   1  19   4-56.1622 69.7628
  -1 -19  -4 49.2244 80.8806
  -1 -19  -4-6.00672 62.6928
   1  19   5 460.499 105.469
  -1 -19  -5 294.121 106.657
  -1 -19  -5 271.047 89.8764
  -1 -19  -6 785.073 124.611
  -1 -19  -6 856.650 154.737
  -1 -19  -7 117.521 113.889
  -1 -19  -7 179.478 85.5497
  -1 -19  -8 287.764 97.8546
  -1 -19  -8 148.991 95.1949
  -1 -19  -9 123.225 116.653
  -1 -19  -9 307.862 99.0696
  -1 -19 -10-88.3148 123.051
   1  20 -27 181.392 118.228
  -1 -20  27 59.0364 96.6780
   1  20 -26 4.76619 105.731
  -1 -20  26 286.131 121.426
  -1 -20  25-139.175 103.369
   1  20 -25 56.1023 97.9756
   1  20 -24-103.558 111.048
  -1 -20  24-13.1388 86.6405
  -1 -20  23 90.3740 86.8215
   1  20 -23 58.7564 90.5656
   1  20 -22-70.4257 93.0450
  -1 -20  22 141.366 96.2750
  -1 -20  21-94.6980 102.286
   1  20 -21 94.2432 95.9536
  -1 -20  20-13.3871 77.2012
   1  20 -20-110.833 88.2394
  -1 -20  19 17.8084 69.4319
   1  20 -19 36.9366 80.7795
   1  20 -18-22.9919 83.7420
  -1 -20  18-51.4015 69.2206
  -1 -20  17 160.493 81.4734
   1  20 -17 123.881 86.3457
  -1 -20  16 16.9836 73.9332
   1  20 -16 81.4654 98.9242
  -1 -20  15 60.7651 74.8469
   1  20 -15 249.284 104.929
  -1 -20  14 11.1572 68.2849
   1  20 -14 18.9390 85.8004
  -1 -20  13 68.8252 63.5790
   1  20 -13 172.463 83.9728
  -1 -20  12 1059.19 136.711
   1  20 -12 942.572 139.361
   1  20 -11-61.8428 80.0219
  -1 -20  11 172.877 79.1813
  -1 -20  10 409.885 91.0096
   1  20 -10 446.576 102.350
  -1 -20   9 832.018 119.979
   1  20  -9 965.162 135.361
   1  20  -8 62.8881 71.4289
  -1 -20   8-32.8474 66.8448
   1  20  -7 733.864 114.328
  -1 -20   7 732.611 113.060
  -1 -20   6 1076.47 136.356
   1  20  -6 957.317 127.507
  -1 -20   5 145.421 73.4727
   1  20  -5 19.5430 70.5387
   1  20  -4 74.5395 78.7515
  -1 -20   4-82.1932 68.5866
   1  20  -3 384.523 95.0303
  -1 -20   3 171.836 75.5212
  -1 -20   2 275.239 87.4633
   1  20  -2 273.367 83.9449
  -1 -20   1 194.006 85.1705
   1  20  -1 156.409 82.3232
   1  20   0 161.867 87.2448
  -1 -20   0 8.71392 63.1732
   1  20   1 327.145 99.7699
  -1 -20  -1 383.367 94.7831
  -1 -20  -2 136.248 77.8543
   1  20   2-78.2198 71.8561
   1  20   3 305.097 88.0920
  -1 -20  -3 230.747 94.0699
  -1 -20  -3 85.5955 82.6709
   1  20   4 524.994 106.883
  -1 -20  -4 563.487 101.428
  -1 -20  -4 560.564 131.592
  -1 -20  -5 78.2542 69.2414
  -1 -20  -5 52.7098 111.479
  -1 -20  -6 127.774 96.8404
  -1 -20  -6 76.5320 73.8056
  -1 -20  -7 421.452 141.578
  -1 -20  -7 387.745 105.232
  -1 -20  -8 135.466 126.921
  -1 -20  -8 58.0914 80.1615
  -1 -21  27 173.419 104.768
  -1 -21  26-31.6617 93.2739
   1  21 -26-29.3704 114.727
  -1 -21  25 44.9289 98.6061
   1  21 -25-36.1299 101.881
  -1 -21  24 109.456 99.3765
   1  21 -24-57.4207 121.082
  -1 -21  23 76.0335 95.8224
   1  21 -23 157.580 102.268
  -1 -21  22-31.9613 91.6554
   1  21 -22-253.821 114.853
  -1 -21  21 243.732 107.221
   1  21 -21 201.527 111.047
  -1 -21  20 59.2886 76.9955
   1  21 -20 199.404 106.819
  -1 -21  19 45.0456 80.6932
   1  21 -19 147.893 101.661
  -1 -21  18 150.230 92.6319
   1  21 -18 80.1530 101.167
  -1 -21  17 359.648 112.647
   1  21 -17 269.189 109.229
   1  21 -16-2.19566 80.8537
  -1 -21  16 61.4999 91.0702
  -1 -21  15 65.9230 69.1953
   1  21 -15 56.4682 78.7840
  -1 -21  14-53.6046 73.0832
   1  21 -14-91.7287 89.5411
  -1 -21  13-162.110 72.1510
   1  21 -13 71.2233 89.8723
  -1 -21  12-55.0085 69.6886
   1  21 -12 68.9057 84.4430
  -1 -21  11 126.279 71.3594
   1  21 -11 227.300 92.7883
  -1 -21  10-142.303 74.4256
   1  21 -10-7.64803 76.9094
   1  21  -9-65.7896 69.5594
  -1 -21   9-13.4285 68.0075
   1  21  -8 464.764 117.147
  -1 -21   8 447.279 101.819
  -1 -21   7 788.413 123.006
   1  21  -7 716.987 121.083
  -1 -21   6 28.9359 64.6784
   1  21  -6 38.5800 79.5847
  -1 -21   5 423.435 106.076
   1  21  -5 298.869 94.1399
  -1 -21   4 365.552 96.0378
   1  21  -4 109.296 85.2346
  -1 -21   3-42.6230 71.8459
   1  21  -3 96.3813 78.2702
   1  21  -2 209.968 72.2441
  -1 -21   2 325.276 90.6230
  -1 -21   1 328.821 96.6083
   1  21  -1 444.477 107.239
   1  21   0-78.1180 72.9157
  -1 -21   0-66.2460 78.2621
  -1 -21  -1 141.161 73.6906
   1  21   1 210.899 91.9036
   1  21   2 33.5288 71.8008
  -1 -21  -2 43.0936 70.4566
  -1 -21  -3 219.920 95.8013
   1  21   3 57.0004 74.5985
  -1 -21  -4 32.3294 75.0224
  -1 -21  -5-32.8604 84.0218
  -1 -21  -6-99.2380 95.5185
  -1 -21  -7 133.794 96.9374
  -1 -22  27 157.414 114.858
  -1 -22  26-94.8082 99.7638
   1  22 -25 15.8417 118.002
  -1 -22  25-58.9868 87.8807
   1  22 -24 21.4869 108.227
  -1 -22  24 76.4827 89.7301
  -1 -22  23 107.971 104.984
   1  22 -23 251.019 124.119
  -1 -22  22-21.1975 89.4157
   1  22 -22-199.748 123.851
  -1 -22  21 85.6850 88.6954
   1  22 -21 85.5852 101.491
   1  22 -20 308.924 131.151
  -1 -22  20 143.192 99.0403
   1  22 -19-85.8305 95.6509
  -1 -22  19 30.7756 83.9175
  -1 -22  18 60.5480 83.8998
   1  22 -18 84.8264 96.5312
   1  22 -17 3.02705 90.5635
  -1 -22  17-49.2646 74.5783
  -1 -22  16 146.379 82.4661
   1  22 -16 13.9112 91.0066
  -1 -22  15 151.572 83.9434
   1  22 -15 118.120 96.9693
  -1 -22  14 109.715 77.8433
   1  22 -14-115.432 93.7483
   1  22 -13 41.6653 88.7567
  -1 -22  13-43.4835 77.6250
  -1 -22  12-55.7035 73.9343
   1  22 -12-31.4017 78.5363
   1  22 -11 84.8635 87.7185
  -1 -22  11 18.7816 73.9149
   1  22 -10 461.570 112.097
  -1 -22  10 251.384 85.9712
   1  22  -9 571.519 120.978
  -1 -22   9 651.361 126.704
   1  22  -8-82.8216 84.7114
  -1 -22   8-40.7443 76.2424
   1  22  -7 307.719 94.4341
  -1 -22   7 235.872 90.2316
  -1 -22   6 269.002 82.1030
   1  22  -6 232.660 80.2450
   1  22  -5 21.1039 76.0905
  -1 -22   5 23.3369 75.3950
  -1 -22   4 271.910 99.1324
   1  22  -4 68.3579 74.8428
   1  22  -3-21.6455 72.5564
  -1 -22   3 3.94392 71.4259
   1  22  -2 161.716 85.1159
  -1 -22   2 35.0036 79.7604
  -1 -22   1-85.3681 78.9156
   1  22  -1-9.15587 76.9306
  -1 -22   0 152.469 86.9704
   1  22   0 48.1855 76.4933
  -1 -22  -1 178.824 96.4710
   1  22   1 179.863 92.7544
   1  22   2 74.0507 80.3750
  -1 -22  -2 24.8180 73.6514
  -1 -22  -3 167.783 88.5830
  -1 -22  -4 29.2019 78.0663
  -1 -22  -5 27.5377 78.0748
  -1 -22  -6-38.4288 83.1054
  -1 -23  26-88.1295 105.604
  -1 -23  25 169.705 114.506
   1  23 -24 64.2336 107.040
  -1 -23  24-16.0548 89.5326
   1  23 -23-137.638 111.805
  -1 -23  23 99.2857 95.4423
  -1 -23  22 40.8898 101.320
   1  23 -22-0.70376 100.855
   1  23 -21 253.245 131.136
  -1 -23  21 171.591 104.522
  -1 -23  20 107.229 89.1582
   1  23 -20 23.1082 93.4713
  -1 -23  19-63.7122 78.2056
   1  23 -19-118.372 104.407
   1  23 -18 223.072 115.770
  -1 -23  18-6.45715 77.6577
  -1 -23  17-13.8760 75.5401
   1  23 -17 51.6404 96.6584
   1  23 -16 8.81406 84.5951
  -1 -23  16-15.1555 77.2007
  -1 -23  15 1.10178 84.7285
   1  23 -15 89.2539 102.415
  -1 -23  14 123.184 84.0468
   1  23 -14-74.2418 86.1575
   1  23 -13 65.9369 79.2449
  -1 -23  13 119.589 87.9037
  -1 -23  12 75.5186 70.9240
   1  23 -12-80.8538 80.6912
   1  23 -11 132.288 84.9450
  -1 -23  11 96.4257 77.4653
  -1 -23  10 136.948 83.8069
   1  23 -10 121.440 96.6154
  -1 -23   9 109.809 81.9520
   1  23  -9 127.378 91.6749
  -1 -23   8 296.441 93.2592
   1  23  -8 415.055 106.078
   1  23  -7 305.157 100.190
  -1 -23   7 226.160 95.6459
   1  23  -6 85.0997 80.5876
  -1 -23   6-61.6474 86.0249
  -1 -23   5 264.227 100.833
   1  23  -5 154.607 98.0747
   1  23  -4 23.3477 82.0939
  -1 -23   4 222.985 101.023
  -1 -23   3 246.468 106.232
   1  23  -3 74.4393 78.1629
   1  23  -2 129.543 77.8357
  -1 -23   2 94.5292 82.6813
   1  23  -1 256.474 96.7542
  -1 -23   1 213.570 95.9793
   1  23   0 71.2573 86.9330
  -1 -23   0-55.5293 78.2763
   1  23   1 238.065 99.3374
  -1 -23  -1 306.078 107.730
  -1 -23  -2 405.497 116.946
  -1 -23  -3 4.82393 81.2234
  -1 -23  -4 54.4606 86.3741
  -1 -24  24 11.7585 99.1250
  -1 -24  23 0.88952 99.9779
  -1 -24  22 139.615 92.8724
   1  24 -22 31.6021 100.171
  -1 -24  21 91.7172 90.9458
   1  24 -21-11.7894 103.481
  -1 -24  20 111.055 99.8136
   1  24 -20-57.8767 112.913
  -1 -24  19 128.022 82.9635
   1  24 -19 240.599 121.738
  -1 -24  18 0.07850 81.4988
   1  24 -18-115.100 96.3896
  -1 -24  17-203.361 96.0695
   1  24 -17-38.4926 97.8703
   1  24 -16-116.812 111.593
  -1 -24  16-76.9813 89.7260
  -1 -24  15 48.3531 89.6587
   1  24 -15-38.7272 97.3579
   1  24 -14 17.7676 88.6827
  -1 -24  14 116.435 83.9602
  -1 -24  13 31.2931 85.5818
   1  24 -13 88.4096 89.1556
  -1 -24  12 26.2925 76.7776
   1  24 -12-58.8157 94.0122
   1  24 -11 128.621 98.9954
  -1 -24  11 52.7915 82.3897
  -1 -24  10 377.823 104.971
   1  24 -10 118.777 95.0147
  -1 -24   9 367.227 103.441
   1  24  -9 210.564 84.6315
  -1 -24   8 128.918 88.3230
   1  24  -8-5.69539 82.1187
   1  24  -7 41.4884 82.9774
  -1 -24   7 171.435 89.9736
   1  24  -6-121.729 89.7326
  -1 -24   6-77.9205 85.1135
  -1 -24   5-20.1259 79.5229
   1  24  -5 40.7043 86.6722
  -1 -24   4 68.6187 81.5895
   1  24  -4 114.600 79.7180
   1  24  -3 2.18614 84.1871
  -1 -24   3 114.462 84.7745
  -1 -24   2-82.6897 89.5554
   1  24  -2 60.9603 86.2686
  -1 -24   1 49.2366 85.9455
   1  24  -1-64.9952 95.2976
   1  24   0 480.413 120.849
  -1 -24   0 450.027 119.244
  -1 -24  -1 250.155 104.654
  -1 -25  22 197.815 119.010
  -1 -25  21 49.6095 93.8685
  -1 -25  20-100.889 95.9014
   1  25 -20-20.5227 100.498
  -1 -25  19 34.5994 87.3412
   1  25 -19 173.853 126.896
  -1 -25  18 221.432 111.058
   1  25 -18 215.619 120.500
  -1 -25  17 107.170 86.4618
   1  25 -17 58.4164 98.0297
   1  25 -16 112.642 107.918
  -1 -25  16 121.767 101.644
  -1 -25  15 92.7645 95.1705
   1  25 -15 67.7242 103.487
   1  25 -14 101.653 95.8834
  -1 -25  14 211.231 102.040
  -1 -25  13-27.6009 89.4690
   1  25 -13-12.5387 94.1225
   1  25 -12 91.8974 100.168
  -1 -25  12-53.3754 87.1741
  -1 -25  11-28.8837 85.1223
   1  25 -11 46.6407 95.2822
   1  25 -10 39.8709 95.3319
  -1 -25  10-46.3175 85.0715
  -1 -25   9 87.9558 83.1109
   1  25  -9 3.07105 94.9821
  -1 -25   8-70.1169 84.4954
   1  25  -8-11.4145 94.0756
   1  25  -7-60.3935 90.9148
  -1 -25   7 112.064 80.8068
   1  25  -6 79.0490 97.6340
  -1 -25   6-34.3371 79.4734
   1  25  -5-28.3737 85.7841
  -1 -25   5 46.1279 87.8617
   1  25  -4 139.450 101.241
  -1 -25   4-102.420 91.9081
  -1 -25   3 60.1048 88.0826
   1  25  -3-161.693 96.0073
  -1 -25   2 58.3196 85.2617
   1  25  -2-206.585 118.054
   1  25  -1 19.7619 90.4075
  -1 -26  18-169.437 109.402
  -1 -26  17 2.37297 103.482
   1  26 -17-240.737 124.992
   1  26 -16-37.7703 102.084
  -1 -26  16-87.6382 101.098
  -1 -26  15-186.396 101.844
   1  26 -15 24.0164 96.5050
  -1 -26  14 84.4481 106.844
   1  26 -14 127.271 115.713
   1  26 -13 125.948 97.0416
  -1 -26  13 59.7450 90.1479
  -1 -26  12-135.520 94.2842
   1  26 -12-160.475 107.605
  -1 -26  11 139.769 109.915
   1  26 -11-51.2844 93.5623
   1  26 -10-209.697 109.849
  -1 -26  10 158.610 98.3528
   1  26  -9 89.2852 99.0116
  -1 -26   9-15.9355 83.9674
   1  26  -8 117.699 101.116
  -1 -26   8-0.75479 85.6523
   1  26  -7 70.6234 97.0131
  -1 -26   7-6.37253 93.1736
   1  26  -6 116.021 86.7823
   1  26  -5 8.32774 95.0582
   1  26  -4 7.45309 86.3157
   1  26  -3-61.3866 93.3876
   2 -27   3 123.498 103.090
   2 -27   4 39.2867 90.0495
   2 -27   5 41.7152 86.8674
   2 -27   6-48.2556 95.1334
   2 -27   7 12.0148 95.8937
   2 -27   8-10.4024 94.5208
  -2  27  -8-46.8925 100.012
   2 -27   9 64.0329 86.6836
  -2  27  -9-217.986 106.471
   2 -27  10 140.293 94.7950
  -2  27 -10 119.285 103.862
  -2  27 -11 53.7497 100.452
   2 -27  11 14.1380 90.3016
   2 -27  12 94.1980 92.7309
  -2  27 -12 129.040 103.046
  -2  27 -13 76.4188 96.0459
   2 -27  13 203.937 101.368
  -2  27 -14 12.6524 96.0836
   2 -27  14 156.116 95.0031
   2 -27  15-4.51081 93.9259
  -2  27 -15 180.197 117.314
   2 -26   1 61.9061 94.7165
   2 -26   2 87.8403 95.1474
   2 -26   3-78.2009 89.8908
  -2  26  -3 86.5353 100.318
   2 -26   4 121.474 95.7432
  -2  26  -4 21.1483 92.5655
   2 -26   5 26.8307 87.3532
  -2  26  -5 28.9629 87.8798
   2 -26   6 28.0440 90.0760
  -2  26  -6-100.923 94.9822
   2 -26   7 202.715 105.179
  -2  26  -7-92.7662 103.803
   2 -26   8-101.166 102.720
  -2  26  -8-133.524 108.950
   2 -26   9 96.6111 93.3610
  -2  26  -9 24.5711 89.5341
  -2  26 -10 110.867 97.2894
   2 -26  10 99.2642 82.7116
  -2  26 -11 5.59786 84.5319
   2 -26  11-16.1279 85.7636
   2 -26  12 50.2228 83.5078
  -2  26 -12-15.7128 95.0715
  -2  26 -13 37.3681 93.8558
   2 -26  13-26.7709 85.9517
   2 -26  14 87.7236 83.1157
  -2  26 -14 3.41526 88.2654
   2 -26  15-129.428 102.845
  -2  26 -15-41.6724 101.784
  -2  26 -16 182.824 103.133
   2 -26  16 188.840 111.482
   2 -26  17-2.41310 93.3308
  -2  26 -17-64.7066 103.485
   2 -26  18 379.458 136.750
  -2  26 -18 172.445 112.959
   2 -26  19 73.6203 99.4663
  -2  26 -19-76.4356 93.5466
  -2  26 -20-98.3147 110.419
   2 -25  -1 166.770 98.0678
  -2  25   1 227.650 117.570
   2 -25  -1 307.683 144.634
   2 -25   0 344.615 138.057
  -2  25   0 383.000 139.405
   2 -25   0 303.823 97.1735
  -2  25  -1 21.5203 91.3917
   2 -25   1-80.0755 87.4616
   2 -25   1 81.8593 103.725
   2 -25   2 69.9585 118.115
   2 -25   2-32.7096 74.2643
  -2  25  -2-27.4002 93.6771
  -2  25  -3-4.56814 84.9166
   2 -25   3-109.543 81.4862
   2 -25   3 32.2891 101.972
  -2  25  -4-59.2161 105.592
   2 -25   4 52.7699 86.8538
   2 -25   5 10.3203 75.4952
  -2  25  -5-118.793 108.571
  -2  25  -6 23.5492 83.7862
   2 -25   6-37.7381 86.7137
  -2  25  -7 90.3925 89.1760
   2 -25   7 118.478 92.0633
   2 -25   8 2.89383 88.1834
  -2  25  -8-116.200 96.7870
   2 -25   9 64.1297 82.3932
  -2  25  -9 108.810 91.6931
   2 -25  10 225.218 105.058
  -2  25 -10 403.639 124.231
   2 -25  11 109.754 99.8849
  -2  25 -11 31.7408 90.1678
   2 -25  12 50.0383 94.4919
  -2  25 -12 260.181 113.853
   2 -25  13 184.359 96.8276
  -2  25 -13-15.0665 94.5321
  -2  25 -14 68.9750 99.5599
   2 -25  14 52.1832 91.0051
   2 -25  15 281.587 109.662
  -2  25 -15 94.8739 89.8147
  -2  25 -16 162.400 112.286
   2 -25  16 142.746 90.1391
   2 -25  17-51.5130 95.9528
  -2  25 -17 93.2661 98.7264
   2 -25  18-9.03251 95.5927
  -2  25 -18 35.5961 89.0566
  -2  25 -19-4.59637 99.6517
   2 -25  19 91.4487 106.624
   2 -25  20 135.252 106.063
  -2  25 -20 364.182 137.984
   2 -25  21-2.15324 102.329
  -2  25 -21 0.09731 105.686
  -2  25 -22 65.9819 101.310
   2 -24  -4 147.591 127.797
   2 -24  -3 172.227 132.410
  -2  24   3 56.2080 98.4624
   2 -24  -2 193.603 124.791
  -2  24   2 112.712 102.894
   2 -24  -1 250.481 94.6076
  -2  24   1 164.573 103.945
   2 -24  -1 160.727 116.006
  -2  24   0 48.6311 93.9576
   2 -24   0-90.2866 74.8852
   2 -24   0 122.582 117.563
   2 -24   1 78.4537 78.4067
   2 -24   1 241.161 132.924
  -2  24  -1 36.2993 96.4988
  -2  24  -2 100.515 83.0416
   2 -24   2 145.921 82.2508
   2 -24   2 86.2382 99.1522
   2 -24   3-38.9664 72.7856
   2 -24   3 65.6931 99.3873
  -2  24  -3 85.3687 97.4396
   2 -24   4 138.108 74.9859
  -2  24  -4 302.358 111.588
   2 -24   4 360.411 122.681
   2 -24   5 72.3191 103.752
   2 -24   5 167.021 90.7566
  -2  24  -5 203.894 104.435
  -2  24  -6 103.463 83.4455
   2 -24   6-84.9136 74.1573
   2 -24   6 103.467 106.374
   2 -24   7 172.623 103.129
   2 -24   7 169.880 85.5079
  -2  24  -7 304.304 110.223
  -2  24  -8 468.010 123.296
   2 -24   8 474.712 136.151
   2 -24   8 666.726 132.487
   2 -24   9 151.436 97.5679
  -2  24  -9 118.659 89.4840
   2 -24   9 72.4668 87.3874
   2 -24  10 173.017 99.1305
   2 -24  10 79.0332 77.2547
  -2  24 -10 224.607 103.830
   2 -24  11-152.088 94.6281
  -2  24 -11 6.00206 91.2046
   2 -24  12 57.6370 81.8797
  -2  24 -12 185.353 94.9777
  -2  24 -13 113.836 90.5149
  -2  24 -13-129.397 91.0737
   2 -24  13 48.2738 80.2446
   2 -24  14 7.99990 82.1057
  -2  24 -14 102.111 87.9436
  -2  24 -14 172.173 101.462
  -2  24 -15 16.0143 88.0787
   2 -24  15 261.047 104.156
   2 -24  16-82.0824 94.5749
  -2  24 -16-60.2541 82.5502
   2 -24  17 151.601 103.064
  -2  24 -17 147.992 102.207
  -2  24 -18 172.014 95.8867
   2 -24  18 283.508 122.546
  -2  24 -19-10.0896 92.1189
   2 -24  19 53.9396 95.9122
   2 -24  20 359.299 124.327
  -2  24 -20 10.4596 94.1047
   2 -24  21 538.954 147.102
  -2  24 -21 570.858 142.836
  -2  24 -22 168.691 114.579
   2 -24  22 312.401 130.183
  -2  24 -23-105.523 103.675
   2 -24  23 103.729 113.119
  -2  24 -24 163.004 125.875
  -2  23   6-65.8984 112.611
  -2  23   5 125.587 103.382
   2 -23  -5 241.222 130.493
  -2  23   4 71.3220 92.4178
   2 -23  -4-78.9110 113.987
   2 -23  -3 185.799 127.654
  -2  23   3 163.338 99.1107
  -2  23   2 9.77721 85.1399
   2 -23  -2 59.7491 74.1191
   2 -23  -2-17.4959 97.8488
   2 -23  -1 231.782 122.821
  -2  23   1 140.016 89.6187
   2 -23  -1 39.2058 72.6814
  -2  23   0 56.9191 82.1346
   2 -23   0-72.4604 77.3472
   2 -23   0 144.522 104.544
   2 -23   1-185.361 123.884
   2 -23   1-68.3890 84.2145
   2 -23   2 148.718 107.041
  -2  23  -2 107.487 89.5407
   2 -23   2 22.1181 69.9031
   2 -23   3 91.7536 81.4175
  -2  23  -3 130.594 93.6674
   2 -23   3-112.366 104.966
   2 -23   4 30.1028 107.296
   2 -23   4 76.3924 70.6428
  -2  23  -4 59.9239 77.7766
  -2  23  -5 3.66033 76.4131
   2 -23   5-88.2329 77.4507
   2 -23   5-104.213 97.0939
   2 -23   6 100.121 93.4221
  -2  23  -6 173.577 95.0719
   2 -23   6-90.9995 81.7284
   2 -23   7 290.204 97.3706
  -2  23  -7 338.060 108.230
   2 -23   7 352.667 125.551
   2 -23   8-75.9970 92.0415
   2 -23   8-63.3318 81.2144
  -2  23  -8 157.109 88.1725
   2 -23   9 1092.74 149.720
   2 -23   9 1032.33 158.207
  -2  23  -9 867.816 146.035
   2 -23  10 378.821 101.351
   2 -23  10 375.882 117.644
  -2  23 -10 295.713 105.592
   2 -23  11 168.809 89.3136
   2 -23  11-8.83556 76.1756
  -2  23 -11 51.4000 82.7490
   2 -23  12-25.6548 73.1956
  -2  23 -12 78.6700 80.6708
   2 -23  13-26.3754 77.0919
  -2  23 -13-83.6307 91.8562
  -2  23 -14 193.911 99.0307
  -2  23 -14-43.6313 76.6424
   2 -23  14-31.7156 84.7318
  -2  23 -15-16.4970 74.8962
   2 -23  15-23.2860 77.7543
  -2  23 -15-73.9943 74.8739
  -2  23 -16 97.6543 84.5762
   2 -23  16 176.900 99.2487
  -2  23 -16 45.6435 81.4840
  -2  23 -17 166.661 99.1296
  -2  23 -17 120.415 84.0928
   2 -23  17 97.9458 84.6741
   2 -23  18 230.457 108.366
  -2  23 -18 46.1374 85.6119
   2 -23  19 116.325 100.213
  -2  23 -19 82.0364 84.4038
  -2  23 -20 602.764 135.852
   2 -23  20 339.740 125.765
   2 -23  21 71.6921 96.8582
  -2  23 -21 169.717 105.264
   2 -23  22 237.855 122.746
  -2  23 -22 238.088 119.071
   2 -23  23 278.408 113.437
  -2  23 -23 329.505 123.800
  -2  23 -24 38.2610 101.877
   2 -23  24 113.058 113.298
  -2  23 -25 316.850 126.029
  -2  22   8-35.6561 94.4167
  -2  22   7-7.37175 88.9041
   2 -22  -7 95.5517 119.265
  -2  22   6 74.2663 98.7468
   2 -22  -6 17.2760 107.954
  -2  22   5 192.945 101.141
   2 -22  -5-44.1524 117.532
   2 -22  -4 143.161 103.638
  -2  22   4-4.77563 89.1988
  -2  22   3 60.9220 85.4957
   2 -22  -3 100.134 114.992
   2 -22  -3 79.4210 69.7772
   2 -22  -2 140.061 78.4066
  -2  22   2 243.539 111.067
   2 -22  -1 90.2207 68.5357
  -2  22   1 16.6148 86.4913
   2 -22  -1 156.565 111.668
   2 -22   0 71.3340 75.4938
  -2  22   0 191.699 101.097
   2 -22   0 16.7485 88.6533
   2 -22   1 113.389 74.8764
   2 -22   1 238.656 114.388
  -2  22  -1 59.5009 79.6767
   2 -22   2 310.631 122.995
   2 -22   2 310.513 86.9284
  -2  22  -2 361.473 110.898
  -2  22  -3-27.1638 78.7435
   2 -22   3 23.6227 64.3174
   2 -22   3 18.1209 84.8704
   2 -22   4 579.101 135.791
   2 -22   4 232.739 80.8830
  -2  22  -4 358.975 111.025
  -2  22  -5 138.990 81.3714
   2 -22   5 227.335 106.731
   2 -22   5 98.2025 67.0789
  -2  22  -6 144.462 92.3559
   2 -22   6 197.826 87.1915
   2 -22   6 163.281 107.519
   2 -22   7 117.900 82.7141
  -2  22  -7 443.562 113.563
   2 -22   7 271.265 100.397
   2 -22   8 414.924 117.951
   2 -22   8 265.654 102.871
  -2  22  -8 386.346 97.5774
  -2  22  -9 24.0325 77.2127
   2 -22   9 111.163 82.5849
   2 -22   9 133.869 77.9843
   2 -22  10 38.8521 74.2616
   2 -22  10 254.316 103.132
  -2  22 -10 85.6271 84.0815
  -2  22 -11 346.347 105.014
   2 -22  11 240.444 95.6958
   2 -22  11 282.212 89.2479
   2 -22  12 37.5118 71.6588
  -2  22 -12 229.455 95.5045
   2 -22  13 8.07889 69.6527
  -2  22 -13-35.3728 70.7739
  -2  22 -13-199.169 97.2170
  -2  22 -14 148.892 84.6168
   2 -22  14 29.1671 73.1223
  -2  22 -14 81.9981 75.4368
  -2  22 -15 260.873 97.3160
   2 -22  15 229.264 101.455
   2 -22  16-8.35817 86.0893
  -2  22 -16 102.576 81.2752
  -2  22 -16-35.9006 88.3567
  -2  22 -17 152.056 85.8777
   2 -22  17 87.9361 84.4720
  -2  22 -17 73.3442 78.2216
  -2  22 -18 402.389 100.315
   2 -22  18 419.758 125.260
  -2  22 -18 313.601 114.360
  -2  22 -19 22.8351 72.7929
  -2  22 -19-42.0265 94.4503
   2 -22  19 229.567 114.567
  -2  22 -20 45.2848 74.5717
   2 -22  20 28.2536 91.4305
  -2  22 -20 66.4190 94.4684
  -2  22 -21 246.541 97.2976
   2 -22  21 439.909 125.442
  -2  22 -21 426.330 129.403
  -2  22 -22 159.861 114.917
   2 -22  22 109.593 95.3392
   2 -22  23-88.5803 96.5843
  -2  22 -23 254.926 120.511
   2 -22  24 66.6648 98.4195
  -2  22 -24 145.753 108.108
  -2  22 -25-123.770 113.010
   2 -22  25-21.7405 101.575
  -2  22 -26-28.8529 107.744
   2 -22  26 42.8084 111.513
  -2  22 -27 96.9044 116.413
  -2  21   9-170.240 113.062
  -2  21   8 113.229 112.854
   2 -21  -8 86.2378 116.127
  -2  21   7 483.607 128.401
   2 -21  -7 279.454 132.488
  -2  21   6 84.7989 83.0735
   2 -21  -6 40.3657 108.489
   2 -21  -5 284.989 123.638
  -2  21   5 255.912 109.523
   2 -21  -4 454.244 97.9777
   2 -21  -4 562.734 148.095
  -2  21   4 527.050 118.679
   2 -21  -3 141.826 70.9837
   2 -21  -3 121.870 104.772
  -2  21   3 113.093 76.3227
  -2  21   2-31.8744 75.3255
   2 -21  -2 141.288 74.9208
   2 -21  -2 140.038 101.575
  -2  21   1 253.245 95.8881
   2 -21  -1 242.367 101.414
   2 -21  -1 237.614 79.1097
   2 -21   0 195.830 98.2773
  -2  21   0 302.173 101.170
   2 -21   0 205.822 71.4651
  -2  21  -1 78.6014 84.0426
   2 -21   1 118.848 75.3199
   2 -21   1-65.7901 90.2225
  -2  21  -2 361.114 103.987
   2 -21   2 232.636 80.7768
   2 -21   2 293.591 114.389
   2 -21   3 188.473 88.4581
   2 -21   3 276.273 84.0432
  -2  21  -3 356.913 102.083
  -2  21  -4 29.5592 71.0484
   2 -21   4 161.817 106.170
   2 -21   4 87.0994 64.0065
   2 -21   5 211.426 76.7430
  -2  21  -5 270.108 94.9088
   2 -21   5 173.757 102.094
   2 -21   6 2499.94 229.128
  -2  21  -6 2302.45 197.711
   2 -21   6 2327.83 185.289
   2 -21   7 295.940 100.222
   2 -21   7 112.459 78.3536
  -2  21  -7 91.8703 75.3647
   2 -21   8 125.336 82.9164
  -2  21  -8 68.1129 74.1990
   2 -21   8 67.0603 67.9488
  -2  21  -9 840.642 128.921
   2 -21   9 788.007 119.201
   2 -21   9 785.064 134.500
   2 -21  10 2264.05 200.324
   2 -21  10 1781.49 173.482
  -2  21 -10 2057.07 189.578
   2 -21  11-50.8029 67.3371
   2 -21  11-62.5192 68.9844
  -2  21 -11 126.709 80.5197
  -2  21 -12 314.416 98.2087
   2 -21  12 171.970 83.4204
   2 -21  13 456.301 106.976
  -2  21 -13 616.693 114.940
  -2  21 -13 447.069 112.710
  -2  21 -14 59.7512 72.3599
  -2  21 -14 119.324 79.6552
   2 -21  14 71.4411 75.9467
  -2  21 -15 265.794 96.9776
   2 -21  15 507.612 119.631
  -2  21 -15 488.181 106.660
  -2  21 -16 1128.16 141.695
   2 -21  16 1026.73 147.686
  -2  21 -16 820.617 138.877
  -2  21 -17-103.179 89.4092
  -2  21 -17 40.8092 70.4390
   2 -21  17-102.226 87.5434
   2 -21  18 298.372 101.281
  -2  21 -18 167.592 86.9444
  -2  21 -18-25.0038 72.2986
  -2  21 -19 262.690 90.0522
   2 -21  19 215.860 92.7546
  -2  21 -19 345.464 107.775
  -2  21 -20 151.656 93.5976
  -2  21 -20 82.3636 71.2298
   2 -21  20 18.8270 88.9440
  -2  21 -21 16.3899 71.9647
   2 -21  21-160.770 108.249
  -2  21 -21 9.00164 86.7161
  -2  21 -22 229.162 87.1356
   2 -21  22 500.163 135.567
  -2  21 -22 422.096 127.928
   2 -21  23 204.361 123.178
  -2  21 -23 52.8813 98.1719
  -2  21 -23 115.376 74.6500
  -2  21 -24 90.5407 82.3597
  -2  21 -24 93.5068 106.078
   2 -21  24 146.741 115.575
   2 -21  25-118.021 127.523
  -2  21 -25 12.0648 94.3236
  -2  21 -26-102.922 110.949
   2 -21  26 368.381 139.866
   2 -21  27-17.1600 103.776
  -2  21 -27 96.7950 110.958
  -2  21 -28 115.293 113.699
  -2  20  11 1.78130 91.5049
  -2  20  10-93.1754 96.3514
  -2  20   9 202.306 105.418
   2 -20  -9 167.347 118.626
   2 -20  -8 52.7973 107.398
  -2  20   8 178.326 101.941
  -2  20   7 54.4615 86.4051
   2 -20  -7 313.143 130.084
   2 -20  -6 488.619 144.700
  -2  20   6 653.174 139.663
  -2  20   5 277.604 92.4825
   2 -20  -5 257.886 112.398
   2 -20  -5 265.200 85.6929
   2 -20  -4 114.763 95.0998
   2 -20  -4 29.2730 58.9346
  -2  20   4-48.8813 83.3836
   2 -20  -3 55.0926 62.2234
  -2  20   3 76.9607 76.1416
  -2  20   2 231.142 101.374
   2 -20  -2 379.951 120.005
   2 -20  -2 259.449 76.8994
  -2  20   1-60.3650 88.5006
   2 -20  -1 77.5126 88.5467
   2 -20  -1-4.71598 56.6534
   2 -20   0 111.521 66.7339
  -2  20   0 111.651 79.4278
   2 -20   0 186.625 98.5563
   2 -20   1 807.113 145.192
   2 -20   1 587.215 94.4534
  -2  20  -1 752.585 124.342
   2 -20   2 215.486 73.2991
  -2  20  -2 137.344 82.9585
   2 -20   2 100.202 81.9542
  -2  20  -3 90.5691 79.5593
   2 -20   3 121.592 67.5016
   2 -20   3-7.18136 75.1677
   2 -20   4 1588.65 150.102
   2 -20   4 1709.27 187.195
  -2  20  -4 1544.00 161.769
  -2  20  -5 1122.13 143.258
   2 -20   5 1041.22 130.289
   2 -20   5 1077.06 150.171
   2 -20   6-63.7145 63.5891
   2 -20   6-66.4910 87.1789
  -2  20  -6-120.565 75.7507
  -2  20  -7 1464.29 156.413
   2 -20   7 1444.53 146.444
   2 -20   7 1557.50 173.412
  -2  20  -8 2108.55 181.598
   2 -20   8 2657.36 222.378
   2 -20   8 2561.59 196.141
  -2  20  -9 88.7030 71.5134
   2 -20   9 23.0453 77.1587
   2 -20   9-12.7209 70.7387
   2 -20  10 685.369 120.797
   2 -20  10 779.643 125.053
  -2  20 -10 599.742 120.276
   2 -20  11 941.978 125.468
  -2  20 -11 824.585 121.287
   2 -20  11 980.127 136.357
   2 -20  12 141.509 77.1321
  -2  20 -12-3.11003 74.1861
  -2  20 -13 60.6519 66.4194
   2 -20  13-59.3867 80.4574
  -2  20 -13 67.8304 76.5035
  -2  20 -14 1263.43 149.415
  -2  20 -14 1036.58 145.210
   2 -20  14 1238.20 152.683
   2 -20  15 392.220 101.667
  -2  20 -15 437.638 109.264
  -2  20 -15 531.788 106.485
  -2  20 -16-51.5530 76.3412
  -2  20 -16 11.4100 66.4317
   2 -20  16 48.3621 77.8298
  -2  20 -17 941.214 132.196
   2 -20  17 1002.77 148.171
  -2  20 -17 1111.99 154.464
  -2  20 -18 567.830 125.005
  -2  20 -18 733.339 118.135
   2 -20  18 485.102 111.806
   2 -20  19-18.3782 76.2775
  -2  20 -19 130.284 73.7980
  -2  20 -19-72.1081 96.5909
  -2  20 -20 465.077 113.230
   2 -20  20 629.624 127.294
  -2  20 -20 522.801 102.678
   2 -20  21 54.2943 84.0392
  -2  20 -21 87.6320 66.0410
  -2  20 -21-93.2784 95.8550
   2 -20  22 51.0652 99.0480
  -2  20 -22 33.5965 84.3339
  -2  20 -22-123.047 73.9851
  -2  20 -23 233.559 88.8110
   2 -20  23 165.568 114.628
  -2  20 -23 226.246 109.800
   2 -20  24 245.606 110.578
  -2  20 -24 365.928 102.102
  -2  20 -24 428.848 131.985
  -2  20 -25-31.6476 101.959
  -2  20 -25-32.8634 77.1405
   2 -20  25 171.091 118.968
   2 -20  26-7.31919 102.497
  -2  20 -26-22.3470 74.4174
  -2  20 -26-121.158 107.883
   2 -20  27 168.035 116.920
  -2  20 -27-244.280 129.736
  -2  20 -28 17.2727 108.463
  -2  19  12 80.6876 88.0405
   2 -19 -11-6.47358 111.983
  -2  19  11 44.5879 85.3105
  -2  19  10-54.6550 88.7243
   2 -19 -10 119.626 119.014
   2 -19  -9-39.7504 103.829
  -2  19   9-8.75324 87.9065
  -2  19   8 148.436 90.7735
   2 -19  -8 243.974 114.155
   2 -19  -7 468.444 132.583
  -2  19   7 618.075 123.190
  -2  19   6 82.4104 82.7779
   2 -19  -6 5.14367 95.5440
  -2  19   5 402.495 102.418
   2 -19  -5 391.500 122.314
   2 -19  -5 375.032 84.6853
   2 -19  -4 490.968 126.487
   2 -19  -4 336.085 85.3646
  -2  19   4 407.468 104.935
   2 -19  -3 347.776 84.9859
  -2  19   3 170.848 84.0114
   2 -19  -3 277.123 107.281
   2 -19  -2 47.9250 63.9722
  -2  19   2 4.72985 69.1227
   2 -19  -2 37.0994 86.2952
  -2  19   1 2029.78 189.642
   2 -19  -1 1813.78 187.335
   2 -19  -1 1675.85 152.756
  -2  19   0 1141.12 141.257
   2 -19   0 1073.89 122.455
   2 -19   0 1431.63 170.882
   2 -19   1 90.8825 61.0373
  -2  19  -1-6.40969 65.5391
   2 -19   1 58.6909 75.0642
   2 -19   2-55.5668 60.8762
  -2  19  -2 54.2915 70.0742
   2 -19   2 60.6358 72.8354
  -2  19  -3 535.120 106.462
   2 -19   3 612.381 125.162
   2 -19   3 495.148 92.7982
   2 -19   4 140.298 85.3826
   2 -19   4 202.020 74.9630
  -2  19  -4 17.1245 67.0508
   2 -19   5 39.6348 74.0057
  -2  19  -5 31.8275 72.9205
   2 -19   5 1.54149 56.8150
   2 -19   6 895.189 134.384
  -2  19  -6 816.640 119.513
   2 -19   6 1047.08 130.368
   2 -19   7 1417.68 143.887
  -2  19  -7 1463.63 151.177
   2 -19   7 1634.22 178.641
   2 -19   8 26.2124 62.3511
  -2  19  -8-60.7093 68.9900
   2 -19   9 922.621 128.084
   2 -19   9 712.834 113.212
  -2  19  -9 887.291 124.581
   2 -19  10 650.456 114.644
   2 -19  10 598.491 105.805
  -2  19 -10 563.495 108.476
   2 -19  11-46.8500 71.6822
   2 -19  11 91.2455 66.3158
  -2  19 -11 56.3374 68.3389
  -2  19 -12 1341.85 148.574
   2 -19  12 1559.94 156.594
  -2  19 -12 1546.81 152.863
  -2  19 -13 650.600 114.486
   2 -19  13 640.285 115.208
  -2  19 -13 888.406 127.309
   2 -19  14 63.4694 68.8637
  -2  19 -14 13.2997 66.1422
  -2  19 -14 140.380 85.3259
  -2  19 -15 1835.69 168.034
   2 -19  15 1508.37 165.653
  -2  19 -15 1609.23 165.314
  -2  19 -16 389.540 96.5750
   2 -19  16 338.472 99.3357
  -2  19 -16 467.905 94.9803
  -2  19 -17-105.279 84.4362
  -2  19 -17 115.910 68.6682
   2 -19  17-10.9045 72.0383
  -2  19 -18 323.967 90.9086
  -2  19 -18 202.782 85.9545
   2 -19  18 341.797 103.313
  -2  19 -19 709.363 135.090
   2 -19  19 732.393 133.800
  -2  19 -19 552.597 105.460
   2 -19  20 88.2044 80.0585
  -2  19 -20-27.8331 70.0391
  -2  19 -20 118.486 95.4661
  -2  19 -21 120.514 79.7949
   2 -19  21-92.9797 91.4543
  -2  19 -21 74.5394 77.8409
  -2  19 -22 63.5506 74.4503
   2 -19  22-74.6357 84.2925
  -2  19 -22 89.7343 95.1013
  -2  19 -23 186.740 98.5687
  -2  19 -23 367.959 97.2003
   2 -19  23 173.576 91.3722
  -2  19 -24 15.6167 71.0340
  -2  19 -24 154.810 94.4795
  -2  19 -25 245.547 86.1518
  -2  19 -25 89.0373 97.5557
   2 -19  25 172.676 107.179
   2 -19  26-43.6753 95.2601
  -2  19 -26 14.7482 99.7486
  -2  19 -26 8.56303 73.9208
   2 -19  27 97.2486 99.9880
  -2  19 -27 50.6547 83.5755
   2 -19  28 67.2084 104.090
  -2  19 -28 182.616 95.0270
  -2  19 -28 51.5585 111.343
  -2  18  13 92.6989 89.9000
   2 -18 -12-16.6640 105.671
  -2  18  12 36.6486 87.0974
  -2  18  11 83.8818 90.0404
   2 -18 -11 173.450 126.020
  -2  18  10 7.40838 87.7204
   2 -18 -10-56.8532 98.5847
  -2  18   9 40.9159 90.5556
   2 -18  -9 93.1275 94.2814
  -2  18   8 64.7007 79.7712
   2 -18  -8 347.601 131.244
  -2  18   7 100.766 72.8728
   2 -18  -7 316.212 103.786
   2 -18  -6 422.981 122.494
  -2  18   6 457.695 106.930
   2 -18  -6 348.114 78.7446
   2 -18  -5 366.389 118.311
  -2  18   5 345.265 103.847
   2 -18  -5 256.029 77.7879
   2 -18  -4-52.1788 79.1943
  -2  18   4 74.4064 78.4065
   2 -18  -4-20.0115 53.3955
  -2  18   3 339.429 98.7706
   2 -18  -3 518.371 127.717
   2 -18  -3 294.834 76.5053
  -2  18   2 504.360 104.497
   2 -18  -2 476.939 87.2081
   2 -18  -2 490.876 118.153
  -2  18   1 61.4524 69.2063
   2 -18  -1 45.9118 72.2615
   2 -18  -1-18.7248 52.6757
   2 -18   0 575.505 96.1598
  -2  18   0 661.676 111.362
   2 -18   0 826.120 134.794
   2 -18   1 1183.57 152.774
   2 -18   1 1095.24 117.997
  -2  18  -1 1205.97 138.518
   2 -18   2 296.496 68.3296
  -2  18  -2 376.946 85.9186
   2 -18   2 494.949 107.099
   2 -18   3-9.45510 73.8365
   2 -18   3 62.4931 57.0379
  -2  18  -3-32.2524 72.2012
   2 -18   4-6.23238 56.3413
  -2  18  -4 121.283 73.5491
   2 -18   4-27.7897 76.7387
   2 -18   5 2423.25 200.698
  -2  18  -5 2321.10 181.467
   2 -18   5 2208.42 159.674
   2 -18   6 422.873 107.760
  -2  18  -6 377.049 93.3206
   2 -18   6 400.048 84.8439
   2 -18   7 3195.98 198.932
   2 -18   7 3191.89 223.910
  -2  18  -7 2743.01 193.965
   2 -18   8 1207.46 132.476
   2 -18   8 981.813 133.498
  -2  18  -8 904.612 125.810
  -2  18  -9 532.636 101.810
   2 -18   9 624.009 111.672
   2 -18   9 595.557 103.944
  -2  18 -10 746.685 109.698
   2 -18  10 832.550 120.358
   2 -18  10 693.662 109.235
   2 -18  11 149.476 78.6037
  -2  18 -11 141.630 68.5635
  -2  18 -12 49.6761 65.7271
   2 -18  12-27.2186 61.3093
  -2  18 -12-78.2482 69.9446
  -2  18 -13 1088.67 133.236
   2 -18  13 1040.33 132.013
  -2  18 -13 1004.30 128.232
   2 -18  14 2009.74 178.563
  -2  18 -14 1803.48 162.164
  -2  18 -14 2233.57 173.564
   2 -18  15 1169.30 146.994
  -2  18 -15 1016.78 132.035
  -2  18 -15 1129.25 131.701
   2 -18  16 57.1715 73.6638
  -2  18 -16 42.0966 69.3658
  -2  18 -16-118.642 74.6062
   2 -18  17 555.701 121.029
  -2  18 -17 582.960 100.281
  -2  18 -17 422.960 106.542
  -2  18 -18 353.767 91.5065
  -2  18 -18 294.417 96.7224
   2 -18  18 228.459 94.6853
  -2  18 -19 197.342 83.6668
  -2  18 -19 115.232 75.8789
   2 -18  19 122.766 78.0770
  -2  18 -20 110.871 69.8146
  -2  18 -20 6.37858 80.1576
   2 -18  20 62.1625 74.8908
  -2  18 -21 60.7232 67.0232
   2 -18  21 128.455 85.4053
  -2  18 -21 1.88290 75.1461
  -2  18 -22-1.92221 68.9307
  -2  18 -22 128.037 90.7383
   2 -18  22 266.004 112.549
  -2  18 -23 173.783 85.9089
  -2  18 -23 96.4368 95.6064
   2 -18  23 65.2136 94.5956
  -2  18 -24 243.583 82.3680
  -2  18 -24 261.229 120.594
   2 -18  24 162.629 102.605
   2 -18  25 19.0083 91.0958
  -2  18 -25 64.8398 77.3856
  -2  18 -25-89.7996 110.600
   2 -18  26 52.6011 92.5425
  -2  18 -26 13.6079 74.0051
  -2  18 -26 16.0298 91.9656
  -2  18 -27 137.081 119.244
   2 -18  27 74.7439 108.731
  -2  18 -27 157.577 89.9795
   2 -18  28-54.6708 102.134
  -2  18 -28-76.0735 84.5782
   2 -18  29-199.061 130.069
  -2  18 -29 121.158 91.6145
  -2  17  14 7.12380 83.2804
   2 -17 -13 35.1345 117.062
  -2  17  13 113.994 97.5174
  -2  17  12 41.0975 86.6528
   2 -17 -12-50.5697 117.281
  -2  17  11 344.141 107.751
   2 -17 -11 273.768 126.232
   2 -17 -10 93.3040 97.6673
  -2  17  10 49.5715 79.5750
   2 -17  -9 7.08834 93.3031
  -2  17   9-29.9757 80.7295
   2 -17  -8-85.7306 98.9103
  -2  17   8 40.5034 70.6104
  -2  17   7 551.810 122.003
   2 -17  -7 669.496 97.1120
   2 -17  -6 78.2106 82.3537
  -2  17   6 47.1439 76.7625
   2 -17  -6 117.180 59.9471
   2 -17  -5 928.222 112.039
   2 -17  -5 1228.66 168.173
  -2  17   5 964.491 135.256
   2 -17  -4 1028.70 149.912
   2 -17  -4 866.750 104.295
  -2  17   4 1128.08 142.617
   2 -17  -3 256.677 102.314
   2 -17  -3 53.9622 57.7102
  -2  17   3 242.736 88.4173
   2 -17  -2 1485.25 165.152
  -2  17   2 1367.89 155.024
   2 -17  -2 1191.71 115.681
  -2  17   1 3987.92 235.111
   2 -17  -1 4177.12 263.430
   2 -17  -1 3645.32 192.297
   2 -17   0 406.117 92.1218
  -2  17   0 653.512 108.332
   2 -17   0 421.837 78.4365
  -2  17  -1 28.3621 66.0708
   2 -17   1-24.3349 48.2916
   2 -17   1 13.1773 66.5798
  -2  17  -2 881.993 119.524
   2 -17   2 1138.09 138.765
   2 -17   2 790.001 94.2358
  -2  17  -3 198.067 79.4494
   2 -17   3 174.586 79.4276
   2 -17   3 104.064 61.4142
   2 -17   4 576.488 111.319
   2 -17   4 359.893 76.9809
  -2  17  -4 462.612 100.717
   2 -17   5 1559.99 161.155
   2 -17   5 1463.61 131.171
  -2  17  -5 1727.92 153.179
  -2  17  -6 1746.19 150.536
   2 -17   6 1994.68 178.027
   2 -17   6 1907.16 146.834
  -2  17  -7 1346.16 135.815
   2 -17   7 1365.01 130.627
   2 -17   7 1363.37 145.313
   2 -17   8 769.731 111.076
   2 -17   8 825.737 123.038
  -2  17  -8 1024.53 125.267
   2 -17   9 2730.39 184.372
  -2  17  -9 2559.94 181.561
   2 -17   9 2889.75 201.248
   2 -17  10 53.5153 65.4661
  -2  17 -10 140.726 63.4385
   2 -17  10 45.4234 61.2130
   2 -17  11 288.713 84.4681
  -2  17 -11 184.338 75.1603
  -2  17 -12 350.249 87.9646
   2 -17  12 316.124 88.5329
  -2  17 -12 462.939 96.1497
   2 -17  13 2003.70 171.366
  -2  17 -13 2011.05 160.016
  -2  17 -13 1828.60 160.739
   2 -17  14 12.4537 64.8156
  -2  17 -14 12.0603 66.3179
  -2  17 -14 81.8235 68.0771
   2 -17  15 137.311 80.7014
  -2  17 -15-104.970 69.7437
  -2  17 -15 96.4520 71.0773
  -2  17 -16 80.9097 64.4738
   2 -17  16 2.78072 65.9008
  -2  17 -16 108.626 76.3032
   2 -17  17 55.5777 69.9684
  -2  17 -17 152.010 73.3171
  -2  17 -17-50.1096 57.6754
   2 -17  18 61.0688 72.0592
  -2  17 -18-20.0463 66.0511
   2 -17  19 277.215 100.723
  -2  17 -19 121.442 74.1702
   2 -17  20-2.05398 73.1610
  -2  17 -20 140.501 82.5421
  -2  17 -20 72.3299 63.4800
  -2  17 -21-24.0248 60.1647
   2 -17  21-69.5096 92.3587
  -2  17 -21 146.235 80.2884
  -2  17 -22 171.377 79.9169
  -2  17 -22 186.318 90.4357
   2 -17  22 116.118 100.160
  -2  17 -23 93.5063 91.9056
  -2  17 -23 67.8770 71.3392
   2 -17  23 64.1677 96.6266
  -2  17 -24 67.9482 73.1362
   2 -17  24 69.9992 93.0834
  -2  17 -24 61.3428 91.7145
  -2  17 -25 399.547 125.284
  -2  17 -25 660.512 111.781
   2 -17  25 537.927 138.827
  -2  17 -26 66.8689 84.1715
   2 -17  26 26.6891 87.2670
  -2  17 -26 166.283 101.792
   2 -17  27 43.7552 101.516
  -2  17 -27 23.3960 81.9245
  -2  17 -27 203.782 115.128
   2 -17  28 131.061 103.698
  -2  17 -28 51.9203 78.8304
   2 -17  29 68.7717 103.550
  -2  17 -29 126.669 89.8670
  -2  16  15-101.645 89.3119
  -2  16  14 135.553 96.8065
   2 -16 -14 25.8986 115.750
   2 -16 -13-65.3002 100.268
  -2  16  13 33.8512 83.7477
  -2  16  12 264.337 101.165
   2 -16 -12 288.571 129.260
  -2  16  11 9.45489 73.5966
   2 -16 -11-73.7120 92.0533
   2 -16 -10 1572.96 205.476
  -2  16  10 1327.68 161.765
  -2  16   9 224.950 86.4004
   2 -16  -9 389.277 124.392
  -2  16   8 77.6852 69.5184
   2 -16  -8 0.95974 83.4841
   2 -16  -7 228.539 109.450
  -2  16   7 193.088 77.2591
   2 -16  -7 206.405 65.1945
  -2  16   6 1278.38 151.868
   2 -16  -6 1418.87 177.320
   2 -16  -6 1096.69 110.506
   2 -16  -5 56.8662 77.4164
  -2  16   5 246.896 87.1802
   2 -16  -5 174.784 62.5841
  -2  16   4 96.8036 74.0938
   2 -16  -4 15.1876 53.1374
   2 -16  -4 46.7687 80.5594
   2 -16  -3 560.928 112.000
  -2  16   3 517.823 107.219
   2 -16  -3 524.021 84.5444
   2 -16  -2 1968.47 140.858
   2 -16  -2 2090.32 191.595
  -2  16   2 2042.52 168.443
  -2  16   1 21.7203 62.0168
   2 -16  -1 115.480 60.9091
   2 -16  -1 2.38908 67.9653
   2 -16   0 70.8127 53.9510
  -2  16   0 1.06965 59.9640
   2 -16   0 50.2545 65.8548
   2 -16   1 184.980 61.5883
  -2  16  -1 264.786 83.3852
   2 -16   1 164.088 76.8224
   2 -16   2 147.470 54.9566
  -2  16  -2 56.6809 63.1099
   2 -16   2 139.554 74.2310
   2 -16   3 1597.67 158.975
  -2  16  -3 1533.85 142.583
   2 -16   3 1433.35 121.870
  -2  16  -4 5481.54 250.842
   2 -16   4 5207.83 223.424
   2 -16   4 5677.95 278.462
  -2  16  -5 629.516 103.421
   2 -16   5 568.150 81.9691
   2 -16   5 690.864 113.294
   2 -16   6 2248.77 155.689
  -2  16  -6 2046.26 157.021
   2 -16   6 2215.42 178.308
  -2  16  -7 3829.10 205.380
   2 -16   7 3735.05 202.657
   2 -16   7 4002.25 233.589
   2 -16   8 1326.74 127.474
  -2  16  -8 1603.82 141.836
   2 -16   8 1529.56 145.797
   2 -16   9 181.754 73.9568
   2 -16   9 134.532 64.7145
  -2  16  -9 98.3101 55.9986
  -2  16 -10 430.283 91.3290
   2 -16  10 475.723 89.4521
   2 -16  10 398.947 82.2654
  -2  16 -11 119.876 67.2779
   2 -16  11 260.675 75.6027
  -2  16 -11 162.833 70.1512
  -2  16 -12-1.72136 61.7527
  -2  16 -12 21.0194 55.3198
   2 -16  12 51.5464 61.7980
  -2  16 -13 554.044 94.2019
  -2  16 -13 422.534 87.2151
   2 -16  13 394.442 92.8196
  -2  16 -14 1931.20 154.812
  -2  16 -14 1634.39 149.809
   2 -16  14 1607.33 154.212
  -2  16 -15 3.37682 61.0991
  -2  16 -15 13.7111 61.4020
   2 -16  15 151.131 73.8285
  -2  16 -16 171.287 70.4485
  -2  16 -16 133.699 73.3055
   2 -16  16 117.325 81.0632
  -2  16 -17 254.589 77.2199
   2 -16  17 293.736 98.9207
  -2  16 -17 205.950 81.9875
   2 -16  18 261.150 97.1309
  -2  16 -18 152.684 63.5070
  -2  16 -18 138.521 78.0387
   2 -16  19 126.482 84.4256
  -2  16 -19-10.2572 61.7406
  -2  16 -19 62.5478 80.3625
   2 -16  20 515.987 124.534
  -2  16 -20 478.204 96.1349
  -2  16 -20 513.400 116.747
   2 -16  21-29.8688 88.7676
  -2  16 -21-37.3766 62.6767
  -2  16 -21 51.4345 79.7995
  -2  16 -22 46.7279 62.9738
  -2  16 -22 0.96261 69.8415
   2 -16  22 71.0072 87.3496
   2 -16  23 701.248 138.131
  -2  16 -23 559.901 108.453
  -2  16 -23 653.280 136.778
   2 -16  24 214.327 102.841
  -2  16 -24 64.0841 68.1377
  -2  16 -24 55.8436 82.6027
  -2  16 -25 19.1887 99.7895
   2 -16  25 98.1105 86.0106
  -2  16 -25 119.891 79.6899
   2 -16  26 1409.12 199.197
  -2  16 -26 1329.06 158.888
   2 -16  27 396.345 146.465
  -2  16 -27 331.200 100.527
   2 -16  28-3.90474 95.6151
  -2  16 -28 19.2322 83.2776
  -2  16 -29 35.5291 88.2065
   2 -16  29 103.477 111.404
  -2  15  16 207.879 104.518
  -2  15  15 450.769 122.150
   2 -15 -15 475.963 146.121
  -2  15  14 148.555 97.5976
   2 -15 -14 291.250 124.026
   2 -15 -13 40.8577 104.511
  -2  15  13-49.3788 83.8513
  -2  15  12 266.363 101.220
   2 -15 -12-18.3169 92.0125
   2 -15 -11 727.289 158.866
  -2  15  11 638.140 118.841
  -2  15  10 354.579 97.4257
   2 -15 -10 340.588 102.650
  -2  15   9 170.762 84.8730
   2 -15  -9-82.7675 86.5854
   2 -15  -8 370.790 77.2613
   2 -15  -8 300.412 108.098
  -2  15   8 276.504 90.6224
   2 -15  -7 340.797 71.8982
  -2  15   7 367.138 98.3514
   2 -15  -7 442.629 120.020
   2 -15  -6 152.965 57.8456
  -2  15   6 95.2518 75.1157
   2 -15  -6 195.151 98.9705
  -2  15   5-91.1383 79.1695
   2 -15  -5 111.100 85.9967
   2 -15  -5 15.9214 46.9932
   2 -15  -4 438.381 78.5521
   2 -15  -4 503.131 114.754
  -2  15   4 476.245 99.1250
   2 -15  -3 44.7536 74.4219
   2 -15  -3 152.779 58.5538
  -2  15   3 125.963 70.3694
   2 -15  -2 1770.80 127.866
   2 -15  -2 2082.07 180.717
  -2  15   2 1960.07 159.332
  -2  15   1 426.341 90.9864
   2 -15  -1 438.877 102.968
   2 -15  -1 347.191 67.7494
  -2  15   0 59.4594 65.3301
   2 -15   0 11.1290 72.2062
   2 -15   0 145.196 48.1070
  -2  15  -1-12.4601 61.9970
   2 -15   1 12.9135 46.2012
   2 -15   1 92.3594 76.8508
   2 -15   2 4096.57 182.980
   2 -15   2 4791.87 250.831
  -2  15  -2 4747.10 227.381
  -2  15  -3 3076.35 184.294
   2 -15   3 2968.80 200.522
   2 -15   3 2500.17 149.149
   2 -15   4 570.564 100.136
   2 -15   4 487.446 75.0822
  -2  15  -4 462.363 86.2728
   2 -15   5 4952.01 209.309
  -2  15  -5 4939.05 224.573
   2 -15   5 5551.81 262.411
   2 -15   6 4260.59 202.849
  -2  15  -6 4199.46 208.304
   2 -15   6 4109.25 225.972
   2 -15   7 203.172 67.1624
   2 -15   7 214.530 71.4780
  -2  15  -7 242.054 70.1159
   2 -15   8 3424.63 204.069
  -2  15  -8 3375.30 190.323
   2 -15   8 3393.38 187.501
  -2  15  -9 1285.41 121.959
   2 -15   9 1140.02 118.446
   2 -15   9 1094.08 119.475
   2 -15  10 81.4601 62.9712
  -2  15 -10-3.85706 54.4473
   2 -15  11 400.129 91.8204
  -2  15 -11 365.902 82.2907
  -2  15 -11 505.056 88.2774
  -2  15 -12 97.5414 63.6971
   2 -15  12 202.202 80.1977
  -2  15 -13 705.099 101.780
  -2  15 -13 472.966 86.2639
   2 -15  13 785.022 111.952
  -2  15 -14 1709.75 143.045
  -2  15 -14 1507.64 140.120
   2 -15  14 1504.55 144.272
  -2  15 -15 5611.06 249.832
  -2  15 -15 4938.05 244.625
   2 -15  15 5830.79 282.391
  -2  15 -16 933.332 108.115
   2 -15  16 688.039 112.926
  -2  15 -16 768.966 111.551
  -2  15 -17 82.7755 67.3100
   2 -15  17 149.033 81.3210
  -2  15 -17 24.8854 58.2633
  -2  15 -18 2255.60 187.666
   2 -15  18 2860.26 220.185
  -2  15 -18 2409.29 172.788
  -2  15 -19 62.2788 67.3143
  -2  15 -19 39.4058 70.2842
   2 -15  19 69.6978 81.3625
   2 -15  20-9.79607 70.8783
  -2  15 -20 29.4702 70.4106
  -2  15 -20 14.1659 59.1012
  -2  15 -21 645.697 107.138
   2 -15  21 419.286 113.707
  -2  15 -21 506.023 109.176
   2 -15  22 802.337 138.251
  -2  15 -22 679.063 126.992
  -2  15 -22 1021.09 132.183
   2 -15  23 33.7673 81.5373
  -2  15 -23 184.593 79.1443
  -2  15 -23 175.306 94.5997
   2 -15  24 274.796 105.038
  -2  15 -24 63.2722 86.3524
  -2  15 -24 112.155 79.4394
   2 -15  25 294.413 117.398
  -2  15 -25 251.940 89.8429
  -2  15 -25 322.915 112.291
  -2  15 -26 123.943 114.605
  -2  15 -26 262.885 104.993
   2 -15  26 288.192 118.257
  -2  15 -27 178.258 95.2528
   2 -15  27 153.646 119.522
  -2  15 -28 106.942 90.5599
   2 -15  28-22.2520 97.2366
  -2  15 -29 216.199 108.396
   2 -15  29 176.554 111.872
   2 -14 -16 497.562 148.504
  -2  14  16 329.892 108.888
  -2  14  15 299.613 109.481
   2 -14 -15 408.466 151.474
   2 -14 -14 120.606 97.3982
  -2  14  14 14.3240 78.9409
   2 -14 -13 141.422 105.205
  -2  14  13 171.023 90.5181
   2 -14 -12 139.492 88.6603
  -2  14  12 201.330 88.4088
   2 -14 -11-1.95685 81.0599
  -2  14  11 58.6604 81.8268
   2 -14 -10 299.595 103.075
  -2  14  10 236.068 92.9872
   2 -14  -9 228.067 63.6494
  -2  14   9 236.794 91.3554
   2 -14  -9 274.387 96.5052
   2 -14  -8 62.9840 45.8314
  -2  14   8 398.367 103.042
   2 -14  -8 250.525 96.5738
  -2  14   7 129.388 74.4757
   2 -14  -7 111.859 79.8211
   2 -14  -7 51.7332 44.6661
  -2  14   6 198.845 76.3426
   2 -14  -6 147.252 48.6832
   2 -14  -6 122.586 85.7960
   2 -14  -5 750.321 133.346
   2 -14  -5 713.586 86.8586
  -2  14   5 748.862 110.971
   2 -14  -4-21.7780 49.7016
  -2  14   4-1.04361 59.8453
   2 -14  -4 23.1317 71.3473
   2 -14  -3 919.633 126.734
   2 -14  -3 959.350 94.8843
  -2  14   3 870.893 111.514
   2 -14  -2 546.850 73.7260
  -2  14   2 587.456 93.2323
   2 -14  -2 576.264 105.629
   2 -14  -1 218.454 74.7224
  -2  14   1 326.208 80.5034
   2 -14  -1 324.478 60.7452
   2 -14   0 571.742 104.976
  -2  14   0 545.330 87.0730
   2 -14   0 470.188 72.9626
  -2  14  -1 2102.35 153.010
   2 -14   1 1835.83 120.251
   2 -14   1 2072.76 160.335
  -2  14  -2 146.483 62.8394
   2 -14   2 120.958 68.7906
   2 -14   2 99.2218 46.0593
   2 -14   3 1812.53 125.537
   2 -14   3 2117.51 161.357
  -2  14  -3 2227.75 152.740
   2 -14   4 4634.85 192.735
  -2  14  -4 4084.51 197.698
   2 -14   4 4745.84 239.441
   2 -14   5-43.3939 64.0707
  -2  14  -5-3.86630 51.5688
   2 -14   5-34.2276 49.9224
   2 -14   6 545.447 94.0883
   2 -14   6 670.985 89.1310
  -2  14  -6 580.762 83.1671
   2 -14   7 8341.05 276.401
  -2  14  -7 8012.03 271.101
   2 -14   7 8019.61 295.918
  -2  14  -8 360.752 75.5805
   2 -14   8 306.151 66.7799
   2 -14   8 453.658 83.8628
   2 -14   9 532.582 87.9435
  -2  14  -9 562.750 85.5446
   2 -14   9 511.155 81.8663
  -2  14 -10 2622.18 161.499
  -2  14 -10 2794.68 170.560
   2 -14  10 2921.95 177.647
   2 -14  11 1670.34 143.460
  -2  14 -11 1699.33 136.640
  -2  14 -11 1644.86 132.481
   2 -14  12 648.743 101.720
  -2  14 -12 776.158 99.3518
  -2  14 -12 631.176 90.5458
   2 -14  13 948.361 113.987
  -2  14 -13 865.199 105.151
  -2  14 -13 1056.44 114.907
  -2  14 -14 1410.59 131.370
  -2  14 -14 1770.39 143.636
   2 -14  14 1633.28 149.278
   2 -14  15 149.471 77.8310
  -2  14 -15-10.5587 59.8588
  -2  14 -15 119.092 71.9347
   2 -14  16 6747.78 307.093
  -2  14 -16 5889.25 269.833
  -2  14 -16 6543.75 263.687
  -2  14 -17 5822.45 276.599
  -2  14 -17 6172.21 257.767
   2 -14  17 6790.67 313.488
   2 -14  18 800.427 130.137
  -2  14 -18 692.887 117.454
  -2  14 -18 773.987 108.154
  -2  14 -19 89.4618 65.7784
   2 -14  19 110.975 76.6912
  -2  14 -19 54.3300 65.7820
   2 -14  20 624.027 116.013
  -2  14 -20 570.505 98.0712
  -2  14 -20 539.819 101.183
   2 -14  21 875.482 142.551
  -2  14 -21 696.878 107.327
  -2  14 -21 788.020 131.196
  -2  14 -22 604.139 104.716
   2 -14  22 804.908 140.997
  -2  14 -22 476.985 116.157
  -2  14 -23 1244.60 134.810
   2 -14  23 1129.82 150.887
  -2  14 -23 764.644 133.113
  -2  14 -24 132.301 91.8014
   2 -14  24 168.606 96.4055
  -2  14 -24 271.590 88.8800
   2 -14  25 191.981 113.638
  -2  14 -25 35.7306 69.1548
  -2  14 -25 89.2623 93.8270
  -2  14 -26-18.1389 77.5705
   2 -14  26 47.7196 91.1665
  -2  14 -27-21.2194 81.0396
   2 -14  27-30.7325 103.093
   2 -14  28 67.6676 107.567
  -2  14 -28-61.4651 80.2054
  -2  14 -29 42.3081 87.7192
  -2  13  17-4.55042 84.3895
   2 -13 -17 40.5962 102.121
   2 -13 -16-115.345 120.381
  -2  13  16 2.44389 87.2968
   2 -13 -15 423.376 132.027
  -2  13  15 586.205 127.519
  -2  13  14 372.790 105.362
   2 -13 -14 78.7876 94.8286
   2 -13 -13-20.8856 81.1949
  -2  13  13-146.126 96.3486
   2 -13 -12 167.881 83.1234
  -2  13  12 162.183 92.7429
  -2  13  11 298.707 94.2099
   2 -13 -11 216.612 97.8891
  -2  13  10 240.742 88.7064
   2 -13 -10 164.046 91.5487
  -2  13   9 106.554 69.0287
   2 -13  -9 177.457 52.9877
   2 -13  -9 29.3155 80.2733
  -2  13   8 691.555 114.993
   2 -13  -8 546.371 75.1106
   2 -13  -8 760.749 130.990
   2 -13  -7 478.468 120.379
   2 -13  -7 426.074 69.3648
  -2  13   7 506.598 104.555
  -2  13   6 323.172 92.6259
   2 -13  -6 120.435 49.1250
   2 -13  -6 321.978 98.2759
  -2  13   5 264.118 84.6500
   2 -13  -5 261.577 61.1987
   2 -13  -5 360.022 96.1365
  -2  13   4 2707.25 180.358
   2 -13  -4 2877.44 208.104
   2 -13  -4 2623.44 139.100
  -2  13   3 524.894 95.4872
   2 -13  -3 437.379 60.8221
   2 -13  -3 536.296 103.883
   2 -13  -2 1054.38 127.670
  -2  13   2 1078.84 115.691
   2 -13  -2 836.623 84.9209
   2 -13  -1 2281.28 128.182
  -2  13   1 2211.96 153.882
   2 -13  -1 2293.95 168.164
   2 -13   0 362.388 63.3998
  -2  13   0 266.337 70.1782
   2 -13   0 266.510 75.9905
  -2  13  -1 2171.24 147.272
   2 -13   1 2203.39 125.499
   2 -13   1 2233.93 159.772
  -2  13  -2 5383.20 220.463
   2 -13   2 5304.39 240.735
   2 -13   3 301.349 60.0628
  -2  13  -3 479.178 78.7234
   2 -13   3 272.171 70.5714
   2 -13   4 136.424 50.6535
   2 -13   4 163.243 72.0897
  -2  13  -4 64.0344 56.5723
   2 -13   5 492.097 90.4612
   2 -13   5 252.197 54.0231
  -2  13  -5 400.791 75.9024
   2 -13   6 93.8429 49.8424
   2 -13   6 125.289 69.5323
  -2  13  -6 68.9448 50.8013
   2 -13   7 1185.55 118.168
  -2  13  -7 1148.30 107.518
   2 -13   7 1344.80 113.163
  -2  13  -8 742.036 90.8779
   2 -13   8 687.084 97.7837
   2 -13   8 550.851 79.4165
   2 -13   9 1482.23 121.679
   2 -13   9 1418.71 126.895
  -2  13  -9 1805.49 133.247
  -2  13 -10 962.253 100.959
  -2  13 -10 1034.43 107.257
   2 -13  10 1060.78 110.675
   2 -13  11 10618.1 326.506
  -2  13 -11 10067.6 299.289
  -2  13 -12 10349.1 309.279
   2 -13  12 11193.3 340.774
  -2  13 -12 11504.9 329.864
  -2  13 -13 3199.83 180.944
  -2  13 -13 2837.85 169.672
   2 -13  13 3277.49 195.204
   2 -13  14 5096.63 244.992
  -2  13 -14 4881.00 221.200
  -2  13 -15 18148.3 421.072
   2 -13  15 19237.3 485.983
  -2  13 -16 3134.58 184.422
   2 -13  16 3364.81 215.290
  -2  13 -16 2764.75 183.197
   2 -13  17 2934.92 214.810
  -2  13 -17 2744.66 171.925
   2 -13  18 116.744 75.6492
  -2  13 -18 129.072 65.1344
  -2  13 -18 6.01116 64.3304
  -2  13 -19 45.3777 61.9188
   2 -13  19 222.324 92.7951
  -2  13 -19 137.033 66.9546
   2 -13  20 177.511 83.2402
  -2  13 -20 40.9941 64.3528
  -2  13 -20 187.065 81.3445
  -2  13 -21 201.567 75.5912
   2 -13  21 269.131 99.3729
  -2  13 -21 43.1301 68.0651
  -2  13 -22 761.220 113.015
  -2  13 -22 645.594 127.582
   2 -13  22 869.564 140.436
   2 -13  23-74.1290 85.8721
  -2  13 -23 78.3850 68.7917
  -2  13 -23 40.0403 74.0964
  -2  13 -24 67.7917 69.2611
   2 -13  24-42.5032 92.8610
  -2  13 -25 233.957 107.715
   2 -13  25 233.158 104.607
  -2  13 -25 342.849 99.0517
  -2  13 -26 39.3610 81.3202
   2 -13  26 17.7869 92.4512
   2 -13  27 227.700 109.116
  -2  13 -27 50.1786 83.4809
   2 -13  28 443.176 139.788
  -2  13 -28 621.396 124.127
  -2  13 -29 33.6389 85.2112
  -2  12  18-76.1649 84.9166
   2 -12 -18-159.414 118.741
   2 -12 -17 633.014 163.129
  -2  12  17 638.688 134.794
   2 -12 -16 721.696 152.528
  -2  12  16 472.681 120.130
  -2  12  15-69.8019 85.6785
   2 -12 -15 89.1426 101.020
  -2  12  14 100.627 82.4960
   2 -12 -14 103.733 108.282
   2 -12 -13 244.277 104.758
  -2  12  13 281.058 92.3139
  -2  12  12 774.277 127.000
   2 -12 -12 687.251 124.565
  -2  12  11 68.3302 77.8074
   2 -12 -11 17.4714 85.1708
  -2  12  10 247.764 87.4504
   2 -12 -10 155.696 48.5914
   2 -12 -10 126.467 81.3892
   2 -12  -9 773.634 80.5989
  -2  12   9 813.625 125.226
   2 -12  -9 825.613 125.721
  -2  12   8 264.190 84.4478
   2 -12  -8 190.904 87.8745
   2 -12  -8 267.443 56.8642
  -2  12   7 19882.9 488.648
   2 -12  -7 18434.6 351.559
   2 -12  -7 20003.6 529.427
   2 -12  -6 4930.42 185.063
   2 -12  -6 5493.00 277.476
  -2  12   6 5088.30 245.681
  -2  12   5 95.0539 65.1560
   2 -12  -5 31.7901 73.0633
   2 -12  -5-8.49075 36.3752
   2 -12  -4 1189.02 129.432
  -2  12   4 1170.99 124.744
   2 -12  -4 1204.77 93.0972
   2 -12  -3 2936.72 193.173
   2 -12  -3 2616.04 132.445
  -2  12   3 3025.80 178.866
  -2  12   2 164.556 58.7389
   2 -12  -2 192.668 70.0826
   2 -12  -2 186.806 46.2048
  -2  12   1 37.2880 46.9923
   2 -12  -1 13.9596 33.7975
   2 -12  -1 70.7518 51.5128
   2 -12   0 1503.77 101.479
   2 -12   0 1709.22 143.483
  -2  12   0 1727.52 129.847
   2 -12   1 955.202 81.4462
  -2  12  -1 1296.69 111.375
   2 -12   1 1142.59 115.986
  -2  12  -2 574.176 78.7879
   2 -12   2 521.307 68.9694
   2 -12   2 600.327 91.8546
   2 -12   3 2844.34 177.817
  -2  12  -3 2912.05 156.872
   2 -12   3 2646.65 138.502
   2 -12   4 332.421 77.8184
   2 -12   4 315.006 59.4882
  -2  12  -4 346.816 64.9344
   2 -12   5 177.842 62.0567
   2 -12   5 116.536 46.2325
  -2  12  -5 85.2212 45.2319
  -2  12  -6 3525.09 168.376
   2 -12   6 3848.39 199.551
   2 -12   6 3501.29 166.638
  -2  12  -7 8245.11 250.293
   2 -12   7 7859.43 248.624
   2 -12   7 8371.53 283.081
   2 -12   8 1757.93 126.932
   2 -12   8 1672.25 130.832
  -2  12  -8 1569.89 116.575
  -2  12  -9 10161.1 296.992
   2 -12   9 10731.6 306.469
  -2  12 -10 1066.75 101.093
   2 -12  10 991.985 105.191
  -2  12 -10 1100.98 106.103
  -2  12 -11 2513.72 152.799
  -2  12 -11 2372.64 144.926
   2 -12  11 2486.59 157.516
  -2  12 -12 4163.84 198.302
   2 -12  12 4285.04 213.152
  -2  12 -12 3824.98 185.568
   2 -12  13 19255.4 450.393
  -2  12 -13 20100.9 428.533
  -2  12 -14 6095.79 237.323
   2 -12  14 5789.70 262.515
  -2  12 -14 5193.53 224.869
  -2  12 -15 460.499 81.4609
   2 -12  15 474.702 94.8966
  -2  12 -15 407.255 78.3117
  -2  12 -16 5646.43 236.191
   2 -12  16 6147.88 289.486
  -2  12 -16 5380.99 249.615
  -2  12 -17 5129.31 232.504
   2 -12  17 5395.30 274.386
  -2  12 -17 4728.25 239.723
  -2  12 -18 200.816 74.7118
   2 -12  18 54.8096 70.5162
  -2  12 -18 20.7383 61.5512
  -2  12 -19 134.226 71.1323
   2 -12  19-18.8995 73.6131
  -2  12 -19 34.6481 62.3698
  -2  12 -20 441.495 89.3106
   2 -12  20 396.573 102.111
  -2  12 -20 297.003 97.2056
  -2  12 -21 113.555 78.7928
   2 -12  21-44.1715 76.6197
  -2  12 -21 102.013 60.8867
  -2  12 -22 582.768 123.597
  -2  12 -22 649.875 107.577
   2 -12  22 737.904 129.473
  -2  12 -23 895.075 122.772
   2 -12  23 918.084 150.245
  -2  12 -23 727.705 128.804
  -2  12 -24 103.003 90.5559
   2 -12  24-43.1965 87.2773
  -2  12 -24 33.6816 65.8452
  -2  12 -25 56.7294 77.4013
   2 -12  25 201.329 105.827
  -2  12 -26 14.1446 75.1517
   2 -12  26 43.4190 94.4797
  -2  12 -27-17.2425 80.2205
   2 -12  27-63.0583 100.903
   2 -12  28-181.950 119.568
  -2  12 -28 218.976 102.693
  -2  12 -29 147.135 111.966
  -2  11  19-53.6168 87.1810
   2 -11 -19 77.0256 108.964
   2 -11 -18 485.586 137.061
  -2  11  18 395.077 116.509
   2 -11 -17-4.84448 91.5338
  -2  11  17 187.901 105.865
   2 -11 -16 27.3949 86.5671
  -2  11  16 160.806 92.3634
  -2  11  15 1245.72 158.387
   2 -11 -15 1073.79 161.477
  -2  11  14 635.612 121.986
   2 -11 -14 577.652 131.863
   2 -11 -13 656.826 121.341
  -2  11  13 767.517 125.590
   2 -11 -12 1388.89 168.112
  -2  11  12 1375.34 152.983
   2 -11 -11-23.7186 39.6543
   2 -11 -11-86.3202 73.9063
  -2  11  11-102.338 80.6165
   2 -11 -10-20.6972 37.3108
  -2  11  10 28.8504 62.0540
   2 -11 -10-15.9745 79.8107
   2 -11  -9 2854.39 205.714
  -2  11   9 2822.57 196.896
   2 -11  -9 2658.50 134.190
  -2  11   8 9506.40 340.324
   2 -11  -8 8900.81 233.747
   2 -11  -8 8980.53 346.431
  -2  11   7 2946.03 189.881
   2 -11  -7 3102.89 134.499
   2 -11  -7 3297.65 210.376
  -2  11   6 686.693 103.332
   2 -11  -6 687.668 110.730
   2 -11  -6 607.589 67.3278
  -2  11   5 7395.43 277.281
   2 -11  -5 6715.39 198.982
   2 -11  -5 7439.55 299.672
   2 -11  -4 3256.71 138.736
  -2  11   4 3247.20 183.321
   2 -11  -4 3733.37 214.360
   2 -11  -3 698.817 100.917
  -2  11   3 833.955 98.8792
   2 -11  -3 650.951 67.5336
   2 -11  -2 6983.09 272.663
  -2  11   2 6871.33 250.538
   2 -11  -2 6526.20 193.133
  -2  11   1 162.565 64.5050
   2 -11  -1 164.243 62.8015
   2 -11  -1 169.111 45.5451
   2 -11   0 214.440 43.6431
   2 -11   0 202.519 70.2309
  -2  11   0 187.281 57.3178
   2 -11   1 24766.9 473.879
  -2  11  -1 24838.2 439.283
   2 -11   1 23933.1 363.361
   2 -11   2 2885.32 169.668
  -2  11  -2 2739.48 148.374
   2 -11   2 2589.21 130.258
   2 -11   3 1034.02 103.830
  -2  11  -3 1052.95 93.9330
   2 -11   3 1003.46 83.6034
  -2  11  -4 2847.06 145.804
   2 -11   4 2946.51 171.316
   2 -11   4 2663.37 137.674
   2 -11   5 3428.52 157.814
   2 -11   5 3860.08 193.953
  -2  11  -5 3540.20 161.731
   2 -11   6 11312.3 322.771
  -2  11  -6 11178.1 280.222
   2 -11   6 11226.5 278.466
   2 -11   7 2330.95 137.942
   2 -11   7 2432.08 152.397
  -2  11  -7 2102.35 125.564
   2 -11   8 4320.01 191.852
   2 -11   8 4747.12 197.183
  -2  11  -8 4980.34 188.785
  -2  11  -9 11778.7 312.449
  -2  11  -9 11172.8 282.580
  -2  11 -10 309.101 61.9741
  -2  11 -10 276.542 62.2400
   2 -11  10 262.132 64.7055
   2 -11  11 14590.8 366.445
  -2  11 -11 14919.4 355.339
  -2  11 -12 19305.4 406.101
   2 -11  12 18643.1 425.296
  -2  11 -13 1231.43 110.905
  -2  11 -13 1431.14 120.430
   2 -11  13 1636.55 140.634
   2 -11  14 6702.23 277.775
  -2  11 -14 6796.00 247.793
  -2  11 -14 6088.11 239.323
  -2  11 -15 3915.43 193.562
   2 -11  15 3872.56 219.099
  -2  11 -15 3581.29 190.901
  -2  11 -16 126.038 62.9520
  -2  11 -16 80.0007 55.6976
   2 -11  16 178.796 81.0742
   2 -11  17 1684.49 164.050
  -2  11 -17 1573.50 145.467
  -2  11 -17 1609.34 136.140
   2 -11  18 1175.67 141.016
  -2  11 -18 1184.18 121.094
  -2  11 -18 908.077 116.429
  -2  11 -19 53.1574 71.5245
   2 -11  19-103.789 80.3998
  -2  11 -19 15.8316 60.3087
   2 -11  20 358.502 100.371
  -2  11 -20 266.808 76.2083
  -2  11 -20 308.727 87.1369
   2 -11  21 2811.43 225.906
  -2  11 -21 2467.16 203.096
  -2  11 -21 2636.29 184.307
   2 -11  22 470.239 112.116
  -2  11 -22 648.289 102.857
  -2  11 -22 475.397 108.568
  -2  11 -23-13.8692 65.6858
   2 -11  23 31.2151 74.2693
  -2  11 -23-162.198 97.4434
  -2  11 -24 304.190 99.3235
   2 -11  24 589.773 130.344
  -2  11 -24 348.597 93.7025
  -2  11 -25 79.8769 77.9936
   2 -11  25 157.502 106.237
  -2  11 -26-38.0194 74.3671
   2 -11  26-116.324 100.225
   2 -11  27 124.996 110.045
  -2  11 -27 11.5416 85.3583
  -2  11 -28 102.550 95.7034
  -2  11 -29 141.009 103.712
   2 -10 -20-106.453 119.146
  -2  10  19 235.653 107.858
   2 -10 -19 284.789 125.534
  -2  10  18 248.819 105.275
   2 -10 -18 316.847 123.595
  -2  10  17 447.956 119.670
   2 -10 -17 405.607 120.001
   2 -10 -16 92.5561 97.5102
  -2  10  16 119.026 86.5916
   2 -10 -15 254.083 101.245
  -2  10  15 232.318 96.3022
   2 -10 -14 442.248 111.295
  -2  10  14 504.584 109.295
  -2  10  13 1893.26 175.872
   2 -10 -13 1856.46 189.771
   2 -10 -12 415.857 101.407
  -2  10  12 317.958 92.9418
   2 -10 -11 33.8018 38.6870
  -2  10  11 67.1504 62.8827
   2 -10 -11 67.0911 73.3296
  -2  10  10 3770.62 223.037
   2 -10 -10 3716.22 154.914
   2 -10 -10 3469.40 222.913
   2 -10  -9 762.094 74.7093
   2 -10  -9 628.702 107.040
  -2  10   9 741.533 112.069
  -2  10   8 823.116 109.634
   2 -10  -8 732.031 71.3053
   2 -10  -8 714.793 110.448
   2 -10  -7 12789.6 385.926
   2 -10  -7 12273.4 252.619
  -2  10   6 2271.05 161.097
   2 -10  -6 2404.54 173.687
   2 -10  -6 2142.87 106.321
   2 -10  -5 2178.22 159.992
  -2  10   5 2206.90 153.422
   2 -10  -5 2214.43 110.800
  -2  10   4 1750.66 134.308
   2 -10  -4 1798.68 147.402
   2 -10  -4 1495.84 93.0420
   2 -10  -3 2029.01 104.373
  -2  10   3 1858.68 135.871
   2 -10  -3 1893.38 144.179
  -2  10   2 1398.28 116.256
   2 -10  -2 1433.66 122.256
   2 -10  -2 1565.68 93.1158
  -2  10   1 1813.74 126.724
   2 -10  -1 1661.84 95.4656
   2 -10  -1 1755.32 135.431
   2 -10   0 15863.1 374.606
  -2  10   0 14968.3 335.245
   2 -10   0 15118.8 273.155
   2 -10   1 27144.3 474.533
   2 -10   1 26012.5 364.181
  -2  10  -2 16027.6 329.552
   2 -10   2 15978.2 374.401
   2 -10   2 14880.6 285.329
  -2  10  -3 37594.9 497.960
   2 -10   3 36857.4 461.897
   2 -10   3 38105.3 564.354
  -2  10  -4 14893.1 310.785
   2 -10   4 15060.4 358.316
   2 -10   4 16105.5 317.422
   2 -10   5 2842.25 138.827
   2 -10   5 3087.16 168.907
  -2  10  -5 2590.31 134.412
  -2  10  -6 19148.0 349.325
   2 -10   6 18538.8 354.003
   2 -10   6 18959.9 398.511
   2 -10   7 5437.46 201.281
  -2  10  -7 5673.00 191.023
   2 -10   7 5323.47 210.204
  -2  10  -8 219.121 58.2331
   2 -10   8 251.728 57.2773
  -2  10  -8 226.469 55.5597
  -2  10  -9 65.3741 44.0880
  -2  10  -9 72.7249 51.3454
   2 -10   9 62.6103 43.2504
  -2  10 -10 5692.08 212.544
   2 -10  10 5494.92 216.627
  -2  10 -10 5184.51 190.084
   2 -10  11 115.509 58.1631
  -2  10 -11 176.463 62.2003
  -2  10 -11 60.8820 45.1638
  -2  10 -12 1844.17 123.190
   2 -10  12 1809.26 142.528
  -2  10 -12 1835.13 127.453
   2 -10  13 41793.0 650.040
  -2  10 -13 41523.9 580.895
  -2  10 -14 2980.08 164.037
   2 -10  14 3062.50 189.883
  -2  10 -14 2613.13 155.252
   2 -10  15 221.280 73.5889
  -2  10 -15 161.389 59.5589
  -2  10 -15 152.520 66.0250
  -2  10 -16 398.086 74.1382
  -2  10 -16 395.418 77.8611
   2 -10  16 372.388 90.0009
   2 -10  17 159.746 77.0591
  -2  10 -17 145.140 64.0887
  -2  10 -17 73.3033 61.6269
  -2  10 -18 69.4398 59.1933
   2 -10  18 54.9397 62.8790
  -2  10 -18 52.8647 61.2814
  -2  10 -19 5458.88 246.227
  -2  10 -19 4967.51 260.148
   2 -10  20 1442.25 167.534
  -2  10 -20 1114.73 123.175
  -2  10 -20 1133.45 138.262
  -2  10 -21 217.335 87.7511
   2 -10  21 277.341 97.8455
  -2  10 -21 209.084 76.8151
  -2  10 -22 951.669 139.789
   2 -10  22 1277.14 165.883
  -2  10 -22 1201.75 135.471
  -2  10 -23 382.252 106.989
   2 -10  23 230.266 99.9901
  -2  10 -23 445.289 102.104
   2 -10  24 40.4576 75.9332
  -2  10 -24-39.9113 70.7932
  -2  10 -25-22.9442 70.7852
   2 -10  25 167.050 100.773
  -2  10 -26 53.0508 78.7074
   2 -10  26-29.2448 94.2553
   2 -10  27-80.4435 108.214
  -2  10 -27-39.1077 79.6947
  -2  10 -28-148.991 102.283
  -2  10 -29 186.421 105.187
   2  -9 -21-15.4865 101.652
  -2   9  20-42.8156 84.2266
   2  -9 -20-22.4864 92.3774
   2  -9 -19 107.443 106.315
  -2   9  19 163.208 97.0326
   2  -9 -18 839.731 152.656
  -2   9  18 856.946 146.245
   2  -9 -17 129.724 103.283
  -2   9  17 269.264 106.051
  -2   9  16 192.777 84.4153
   2  -9 -16 152.899 93.4015
   2  -9 -15 759.769 132.936
  -2   9  15 815.854 140.540
  -2   9  14 87.0599 72.2038
   2  -9 -14 131.640 95.5215
  -2   9  13 51.4820 72.4812
   2  -9 -13 45.7456 75.4324
  -2   9  12 117.979 71.6315
   2  -9 -12 163.253 81.4412
   2  -9 -12 96.3597 42.0233
   2  -9 -11 42.3976 36.6378
   2  -9 -11 78.9358 69.8413
  -2   9  11 49.0922 64.4343
  -2   9  10 768.253 112.688
   2  -9 -10 804.279 76.2925
   2  -9 -10 845.707 121.155
   2  -9  -9 184.144 72.2771
   2  -9  -9 180.794 42.0495
  -2   9   9 187.059 73.1743
  -2   9   8 3709.99 207.456
   2  -9  -8 3486.78 204.197
   2  -9  -8 3518.24 136.405
   2  -9  -7 501.668 89.0231
  -2   9   7 561.054 90.7161
   2  -9  -7 558.110 58.0975
  -2   9   6 14234.8 370.167
   2  -9  -6 13049.9 236.178
   2  -9  -6 14000.7 377.534
  -2   9   5 23704.9 461.040
   2  -9  -5 23717.8 483.148
   2  -9  -5 22329.7 315.462
   2  -9  -4 2368.89 159.882
   2  -9  -4 2396.22 106.492
  -2   9   4 2397.30 149.350
   2  -9  -3 3485.05 188.009
  -2   9   3 3071.12 161.749
   2  -9  -3 3369.13 122.916
   2  -9  -2 4488.27 208.299
  -2   9   2 4307.26 186.298
   2  -9  -2 4177.92 138.379
  -2   9   1 6866.02 229.810
   2  -9  -1 6935.89 245.954
   2  -9  -1 7203.32 180.842
   2  -9   0 540.988 81.8912
   2  -9   0 491.019 54.3460
  -2   9  -1 14835.7 307.613
   2  -9   1 15233.7 351.303
   2  -9   2 30554.7 495.374
   2  -9   2 31562.4 397.641
   2  -9   3 127.268 67.2960
   2  -9   3 25.0358 39.5322
  -2   9  -3 65.2695 48.6710
  -2   9  -4 3496.91 148.646
   2  -9   4 3463.46 173.606
   2  -9   4 3210.00 140.449
   2  -9   5 35108.2 455.808
   2  -9   5 36900.6 540.749
  -2   9  -5 35849.2 456.277
   2  -9   6 254.660 72.2488
   2  -9   6 287.695 63.5144
  -2   9  -6 305.644 55.8747
  -2   9  -7 387.568 57.4867
   2  -9   7 442.361 71.1051
   2  -9   8 5575.01 201.315
  -2   9  -8 5249.87 181.029
  -2   9  -8 5579.84 203.317
   2  -9   9 808.050 90.9037
  -2   9  -9 626.918 76.5377
  -2   9  -9 627.133 73.7015
   2  -9  10 418.578 74.4060
  -2   9 -10 431.923 71.9890
  -2   9 -10 362.107 57.6268
   2  -9  11 15149.3 365.444
  -2   9 -11 14930.1 316.912
  -2   9 -12 1282.85 100.242
  -2   9 -12 1382.48 112.529
   2  -9  12 1393.42 127.001
  -2   9 -13 275.838 61.0847
   2  -9  13 274.717 76.3499
  -2   9 -13 253.087 63.0320
  -2   9 -14 10541.7 302.794
  -2   9 -14 10898.9 302.246
   2  -9  14 11457.0 357.659
  -2   9 -15 1838.39 137.355
   2  -9  15 1986.71 161.702
  -2   9 -15 1829.85 134.455
   2  -9  16 591.152 99.3015
  -2   9 -16 352.917 73.3805
  -2   9 -16 442.868 79.3508
   2  -9  17 294.218 83.6633
  -2   9 -17 269.414 74.2209
  -2   9 -17 271.587 71.3049
  -2   9 -18 1500.73 141.435
  -2   9 -18 1463.79 130.646
   2  -9  18 1598.03 155.474
  -2   9 -19 254.818 86.1754
   2  -9  19 181.460 87.8894
  -2   9 -19 213.613 68.3744
  -2   9 -20 840.323 111.638
  -2   9 -20 953.615 129.686
   2  -9  20 1215.11 157.195
  -2   9 -21 850.814 114.870
  -2   9 -21 624.660 110.134
   2  -9  21 1044.90 148.889
   2  -9  22 110.628 88.8515
  -2   9 -22 24.5703 67.8265
  -2   9 -22 89.9365 85.2023
   2  -9  23 141.100 85.0592
  -2   9 -23 133.436 80.7380
   2  -9  24 47.7267 87.1084
  -2   9 -24 120.823 80.0737
  -2   9 -25 203.157 86.6696
   2  -9  25 313.609 111.688
   2  -9  26-124.758 87.5831
  -2   9 -26 59.2893 84.0941
  -2   9 -27 167.370 97.0428
  -2   9 -28-38.3889 89.2290
  -2   8  21 85.6112 87.7524
   2  -8 -21 200.402 123.543
  -2   8  20 244.272 112.138
   2  -8 -20 77.1861 93.5465
  -2   8  19 13.0344 79.6858
   2  -8 -19 113.130 92.4405
  -2   8  18-38.6723 82.3167
   2  -8 -18 20.5641 82.3855
  -2   8  17 481.523 122.207
   2  -8 -17 215.682 89.4660
   2  -8 -16 102.564 89.6621
  -2   8  16 191.325 92.9721
   2  -8 -15 40.9443 73.2915
  -2   8  15 27.4752 80.3056
  -2   8  14 1968.83 182.413
   2  -8 -14 1634.22 169.343
   2  -8 -13 1571.59 156.806
  -2   8  13 1842.48 173.474
  -2   8  12-21.6259 66.7536
   2  -8 -12-6.68598 32.9658
   2  -8 -11 7.32496 31.1761
   2  -8 -11 66.8889 70.5583
  -2   8  11-10.5239 69.3707
   2  -8 -10 399.360 92.0868
  -2   8  10 491.855 95.1008
   2  -8 -10 427.481 54.7347
   2  -8  -9 158.192 39.2774
   2  -8  -9 154.672 62.9893
  -2   8   9 92.9450 58.0019
   2  -8  -8 3916.25 207.407
   2  -8  -8 3837.05 132.088
  -2   8   8 4187.99 216.932
  -2   8   7 8577.39 295.373
   2  -8  -7 8120.21 187.374
   2  -8  -7 7867.98 282.189
   2  -8  -6 2212.07 96.6504
  -2   8   6 2235.05 150.754
   2  -8  -6 2200.98 151.886
  -2   8   5 349.697 68.3197
   2  -8  -5 408.710 46.4850
   2  -8  -5 375.144 68.9720
   2  -8  -4 581.162 83.1998
  -2   8   4 526.687 76.8375
   2  -8  -4 543.291 51.7884
  -2   8   3 159.864 51.0955
   2  -8  -3 133.491 31.3089
   2  -8  -3 209.215 65.9774
  -2   8   2 231.683 61.0983
   2  -8  -2 298.907 63.7346
   2  -8  -2 272.597 41.6649
   2  -8  -1 44.4251 27.9913
   2  -8  -1 109.339 52.4193
  -2   8   1 90.2678 44.7120
  -2   8   0 42321.2 519.802
   2  -8   0 43479.4 567.535
   2  -8   0 41901.8 405.299
  -2   8  -1 417.088 61.8919
   2  -8   1 402.163 71.5487
   2  -8   1 387.011 48.6293
  -2   8  -2 4800.12 167.039
   2  -8   2 5188.60 200.201
   2  -8   2 4973.97 158.313
  -2   8  -3 70958.5 618.379
   2  -8   3 69513.0 586.168
   2  -8   3 71645.7 723.954
  -2   8  -4 1956.55 106.078
   2  -8   4 2059.87 131.809
   2  -8   4 1710.01 101.326
   2  -8   5 2523.43 140.915
   2  -8   5 2718.22 130.443
  -2   8  -5 2608.76 122.049
   2  -8   6 4175.68 174.217
  -2   8  -6 4414.52 152.109
   2  -8   6 4368.89 169.615
  -2   8  -7-7.61677 43.2213
   2  -8   7 68.9423 50.9639
  -2   8  -7 33.9004 35.1796
   2  -8   8 255.657 63.8322
  -2   8  -8 295.953 65.7259
  -2   8  -8 224.849 49.5907
  -2   8  -9 3951.44 171.628
   2  -8   9 4121.93 184.029
  -2   8  -9 3703.40 147.778
  -2   8 -10 79.4335 43.2466
  -2   8 -10 15.4420 42.8105
   2  -8  10 68.4784 46.9205
  -2   8 -11 1067.91 95.0111
  -2   8 -11 981.791 85.4720
   2  -8  11 910.637 106.145
   2  -8  12 6198.48 244.179
  -2   8 -12 5859.54 210.328
  -2   8 -12 5554.73 199.685
  -2   8 -13 47.9748 41.6397
   2  -8  13 0.66811 52.7441
  -2   8 -13 15.1362 42.7039
  -2   8 -14 723.278 87.9424
   2  -8  14 711.949 99.7492
  -2   8 -14 638.901 83.9433
  -2   8 -15 2549.23 157.098
  -2   8 -15 2782.74 159.036
   2  -8  15 2858.98 183.290
   2  -8  16-87.9019 69.6080
  -2   8 -16 4.10205 56.1296
  -2   8 -16-29.5694 54.4178
   2  -8  17 207.302 83.4856
  -2   8 -17 253.734 72.8320
  -2   8 -17 3.65184 54.4703
  -2   8 -18 64.4066 56.3950
  -2   8 -18 88.7751 61.1273
   2  -8  18-32.8174 69.9657
  -2   8 -19 813.707 108.874
   2  -8  19 829.492 120.640
  -2   8 -19 764.831 115.747
  -2   8 -20 1203.52 139.166
  -2   8 -20 1342.84 134.940
   2  -8  20 1625.50 174.338
  -2   8 -21 502.279 97.1264
  -2   8 -21 400.086 101.172
   2  -8  21 663.442 122.161
  -2   8 -22 379.144 90.3302
  -2   8 -22 257.219 90.1121
   2  -8  22 541.121 126.963
  -2   8 -23 527.665 107.182
   2  -8  23 482.168 119.448
   2  -8  24 101.651 82.9814
  -2   8 -24 120.323 70.6867
   2  -8  25 15.9273 73.6002
  -2   8 -25 121.759 88.3383
  -2   8 -26 116.507 94.1365
   2  -8  26 245.897 108.666
  -2   8 -27 96.1282 91.6443
  -2   8 -28-22.5693 90.2303
  -2   7  22 664.117 144.242
   2  -7 -22 604.435 150.297
  -2   7  21 166.124 98.9156
   2  -7 -21 304.339 111.971
  -2   7  20 5.17294 81.3051
   2  -7 -20 131.734 100.579
  -2   7  19 167.657 89.9929
   2  -7 -19-7.97834 81.8953
  -2   7  18 342.228 112.675
   2  -7 -18 23.0137 81.5441
   2  -7 -17 10.0975 77.7632
  -2   7  17 16.2814 81.3639
   2  -7 -16 2268.57 201.803
  -2   7  16 2554.94 208.569
   2  -7 -15 1854.61 176.196
  -2   7  15 1960.71 183.043
   2  -7 -14 7.88389 66.7566
  -2   7  14 14.2652 64.1399
  -2   7  13 1062.29 132.369
   2  -7 -13 951.359 77.6694
   2  -7 -13 1043.25 131.639
  -2   7  12 460.623 94.1726
   2  -7 -12 434.827 55.6282
   2  -7 -12 466.888 96.7492
   2  -7 -11 809.632 66.2345
   2  -7 -11 770.170 109.582
  -2   7  11 693.868 107.699
   2  -7 -10 706.192 96.2896
  -2   7  10 748.417 101.964
   2  -7 -10 782.866 65.6679
   2  -7  -9 2385.13 164.267
   2  -7  -9 2318.33 99.5514
  -2   7   9 2309.80 164.151
   2  -7  -8 5466.54 233.585
   2  -7  -8 5540.02 148.594
  -2   7   8 5472.03 237.893
   2  -7  -7 103.899 58.9741
   2  -7  -7 34.8086 24.8145
   2  -7  -6 605.420 52.1077
   2  -7  -6 568.549 79.3078
  -2   7   6 516.525 85.7934
   2  -7  -5 112.382 53.5657
  -2   7   5 80.4208 49.9924
   2  -7  -5 135.943 28.7845
   2  -7  -4 251.431 37.5308
   2  -7  -4 238.062 62.1708
  -2   7   4 206.099 58.8153
   2  -7  -3 1160.62 105.143
   2  -7  -3 1156.34 67.5479
  -2   7   3 1116.74 103.314
   2  -7  -2 21869.4 270.678
   2  -7  -2 21772.6 399.984
  -2   7   2 20723.4 373.512
   2  -7  -1 8571.66 245.951
   2  -7  -1 8052.51 165.574
  -2   7   1 7615.11 218.199
  -2   7   0 5470.27 180.903
   2  -7   0 5632.57 146.485
   2  -7   0 5921.44 203.829
  -2   7  -1 83323.3 664.730
   2  -7   1 82530.5 741.989
   2  -7   2 14561.6 310.449
   2  -7   2 14809.3 253.196
  -2   7  -2 14524.3 269.860
   2  -7   3 11790.4 234.517
  -2   7  -3 11109.0 234.228
   2  -7   3 11721.2 281.011
   2  -7   4 22993.7 397.248
  -2   7  -4 22438.8 321.046
   2  -7   4 22643.2 342.661
   2  -7   5 239.875 61.7528
   2  -7   5 267.207 54.3119
  -2   7  -5 402.824 54.0051
  -2   7  -6 1116.52 88.8376
  -2   7  -6 1126.61 79.3113
   2  -7   6 1158.98 89.9072
   2  -7   7 1955.90 123.693
  -2   7  -7 2354.64 131.477
  -2   7  -7 2358.79 113.982
  -2   7  -8 64.7605 38.6513
  -2   7  -8 86.4812 48.5052
   2  -7   8 147.796 57.6989
  -2   7  -9 3580.78 141.963
   2  -7   9 4007.24 180.586
  -2   7  -9 4018.67 166.479
  -2   7 -10 302.435 62.0639
  -2   7 -10 249.255 53.3625
   2  -7  10 353.306 70.4024
  -2   7 -11 167.706 54.0829
  -2   7 -11 77.9306 39.9873
   2  -7  11 178.388 62.6033
  -2   7 -12 6098.73 207.898
   2  -7  12 6521.09 252.283
  -2   7 -12 6226.57 214.094
  -2   7 -13 791.448 85.5543
   2  -7  13 833.243 99.7515
  -2   7 -13 852.144 89.7233
   2  -7  14 1422.47 127.278
  -2   7 -14 1261.70 109.801
  -2   7 -14 1022.76 96.9540
  -2   7 -15 3170.38 165.816
   2  -7  15 3243.02 195.588
  -2   7 -16 1365.79 121.069
  -2   7 -16 977.880 111.047
   2  -7  16 1356.86 144.357
  -2   7 -17 30.5192 68.0344
  -2   7 -17 54.2460 59.6571
   2  -7  17 27.1768 65.9532
  -2   7 -18 313.076 80.1513
  -2   7 -18 325.648 76.7458
   2  -7  18 160.850 78.3565
  -2   7 -19 1582.78 143.004
   2  -7  19 1653.25 163.930
  -2   7 -19 1385.37 139.691
   2  -7  20 256.186 90.4620
  -2   7 -20 204.753 73.4438
  -2   7 -20 333.643 95.0832
   2  -7  21 1600.80 170.768
  -2   7 -21 1501.89 150.419
  -2   7 -22 118.358 81.4278
   2  -7  22-37.3189 74.1381
  -2   7 -23-11.6873 66.8987
   2  -7  23 164.820 92.4450
  -2   7 -24 233.922 90.4330
   2  -7  24 339.678 110.736
   2  -7  25 20.9321 81.3879
  -2   7 -25-98.9713 83.4718
  -2   7 -26 62.1645 86.7363
  -2   7 -27 135.244 106.822
  -2   7 -28 94.5820 91.3220
   2  -6 -23 67.1237 95.6243
   2  -6 -22 88.1755 90.3055
  -2   6  22 120.946 94.7967
   2  -6 -21 111.158 89.7256
  -2   6  21 235.494 105.401
  -2   6  20 354.044 109.435
   2  -6 -20 240.275 107.441
   2  -6 -19 97.9187 93.6973
  -2   6  19 60.5035 75.1319
  -2   6  18 184.481 84.2405
   2  -6 -18 350.883 110.624
  -2   6  17 1048.91 143.869
   2  -6 -17 858.100 135.396
   2  -6 -16 1848.80 181.617
  -2   6  16 1701.84 174.133
  -2   6  15 2363.61 193.629
   2  -6 -15 2260.87 187.370
   2  -6 -14 1694.07 166.542
  -2   6  14 1577.67 160.627
   2  -6 -13 312.800 49.9717
   2  -6 -13 340.650 90.1304
  -2   6  13 282.501 86.5356
  -2   6  12 242.419 71.1521
   2  -6 -12 160.394 71.5796
   2  -6 -12 202.519 38.8492
  -2   6  11 73.9220 67.0535
   2  -6 -11 68.3836 33.9724
   2  -6 -11 45.8683 55.0217
   2  -6 -10 5765.27 246.932
  -2   6  10 5559.63 250.311
   2  -6 -10 6244.53 158.122
   2  -6  -9 834.274 58.3176
  -2   6   9 721.638 98.4377
   2  -6  -9 778.124 97.5994
   2  -6  -8 2436.18 152.608
   2  -6  -8 2542.38 94.1002
  -2   6   8 2440.35 155.630
   2  -6  -7 18832.5 242.341
  -2   6   7 18070.8 399.706
   2  -6  -6 2977.55 157.783
  -2   6   6 2798.31 158.901
   2  -6  -6 3134.70 98.9569
  -2   6   5 3385.43 167.417
   2  -6  -5 3654.13 101.034
   2  -6  -5 3748.80 171.665
  -2   6   4 17403.5 361.221
   2  -6  -4 17167.7 349.468
   2  -6  -4 17351.0 218.531
  -2   6   3 418.276 69.3243
   2  -6  -3 423.958 40.8253
   2  -6  -3 478.251 67.9211
   2  -6  -2 158.557 27.2607
  -2   6   2 26.9291 42.2474
   2  -6  -2 121.673 49.3693
   2  -6  -1 22724.1 260.456
   2  -6  -1 22812.4 380.746
  -2   6   1 22972.2 359.739
  -2   6   0 35799.9 427.965
   2  -6   0 34528.7 450.826
   2  -6   1 5637.95 190.055
   2  -6   1 5791.69 147.667
  -2   6  -1 5157.62 160.732
  -2   6  -2 1128.43 79.6234
   2  -6   2 1136.85 100.436
   2  -6   2 1073.95 78.9935
   2  -6   3 33389.0 459.982
   2  -6   3 32466.4 377.122
  -2   6  -3 31684.5 364.189
   2  -6   4 25893.1 397.591
  -2   6  -4 25632.2 321.022
   2  -6   4 25685.8 352.850
   2  -6   5 7345.17 202.489
  -2   6  -5 7490.39 174.770
  -2   6  -6 38641.8 475.264
  -2   6  -6 36310.0 375.687
  -2   6  -7 10569.1 254.252
   2  -6   7 10951.3 270.586
  -2   6  -7 10280.3 211.047
  -2   6  -8 5166.58 183.023
  -2   6  -8 4926.39 151.988
   2  -6   8 4561.23 187.019
  -2   6  -9 1041.74 89.1030
   2  -6   9 941.394 100.373
  -2   6  -9 877.033 72.8535
  -2   6 -10 469.249 70.0521
   2  -6  10 363.402 69.8179
  -2   6 -10 437.242 58.6197
  -2   6 -11 9989.61 249.617
   2  -6  11 10918.8 302.703
  -2   6 -11 10539.7 267.283
  -2   6 -12 143.629 49.8679
   2  -6  12 248.155 70.8313
  -2   6 -12 201.955 52.2973
  -2   6 -13 1765.67 116.884
   2  -6  13 1576.30 137.893
  -2   6 -13 1717.44 120.524
   2  -6  14 81.9538 57.1500
  -2   6 -14 30.0727 44.0092
  -2   6 -14 38.2638 43.7425
  -2   6 -15 13.4422 44.0053
  -2   6 -15-53.6866 53.1013
   2  -6  15-55.9813 61.2651
   2  -6  16 9186.11 335.790
  -2   6 -16 8206.39 289.082
  -2   6 -16 8628.17 277.356
  -2   6 -17 135.025 68.3000
  -2   6 -17 215.115 72.6467
   2  -6  17 3.58386 67.4790
   2  -6  18 504.699 102.075
  -2   6 -18 349.841 79.2472
  -2   6 -18 225.941 74.1785
  -2   6 -19 129.730 73.5282
  -2   6 -19 224.184 78.2423
   2  -6  19 103.132 75.8845
  -2   6 -20 177.194 77.0328
  -2   6 -20 114.769 69.0301
   2  -6  20 49.8669 72.2515
  -2   6 -21 654.240 113.797
   2  -6  21 1299.03 158.562
   2  -6  22 2423.48 209.676
  -2   6 -22 2305.43 189.530
   2  -6  23 36.3441 73.5465
  -2   6 -23-66.3401 77.7437
   2  -6  24-1.96503 78.1076
  -2   6 -24 95.4534 85.8132
   2  -6  25 148.470 95.9499
  -2   6 -25 146.530 90.1768
  -2   6 -26-68.6497 91.9748
  -2   6 -27-90.9661 89.2635
   2  -5 -24 128.940 110.939
  -2   5  23 147.709 103.961
   2  -5 -23-44.4151 94.8769
  -2   5  22 85.6892 84.5973
   2  -5 -22-73.0084 92.5558
  -2   5  21 165.677 103.342
   2  -5 -21 158.001 103.142
   2  -5 -20 11.8629 80.6404
  -2   5  20 69.6984 85.2614
  -2   5  19 154.673 85.7114
   2  -5 -19 212.683 93.3134
   2  -5 -18 977.045 130.806
  -2   5  18 1291.92 160.561
  -2   5  17 104.641 77.4490
   2  -5 -17 75.7177 72.3657
  -2   5  16 1074.11 141.903
   2  -5 -16 905.930 130.204
   2  -5 -15 3569.93 225.031
  -2   5  15 3498.89 227.077
   2  -5 -14 73.2187 65.4921
   2  -5 -14 94.3619 36.4249
  -2   5  14 142.346 77.1204
  -2   5  13-71.6013 63.8440
   2  -5 -13 17.1846 62.1450
   2  -5 -13 57.9741 35.0686
   2  -5 -12 2033.12 96.2602
  -2   5  12 1922.49 159.825
   2  -5 -12 1793.12 146.944
   2  -5 -11 695.712 58.0161
   2  -5 -11 717.824 99.5235
  -2   5  11 685.753 103.654
  -2   5  10 651.580 95.8242
   2  -5 -10 650.858 89.7114
   2  -5 -10 705.307 54.4382
   2  -5  -9 766.418 94.1486
   2  -5  -9 850.129 54.6862
  -2   5   9 786.138 97.5205
  -2   5   8 1844.13 139.812
   2  -5  -8 1948.29 76.5271
   2  -5  -8 1841.97 128.428
   2  -5  -7 3827.12 100.238
   2  -5  -7 3726.66 174.560
  -2   5   7 3887.78 186.787
  -2   5   6 201.617 65.7673
   2  -5  -6 122.866 28.6662
   2  -5  -6 181.346 59.4530
  -2   5   5 4969.81 123.794
  -2   5   5 4802.99 191.535
   2  -5  -5 5245.06 191.246
   2  -5  -5 5278.03 106.738
   2  -5  -4 37513.0 487.835
  -2   5   4 36812.6 313.987
   2  -5  -4 38732.0 284.712
  -2   5   3 20613.2 224.875
  -2   5   3 21391.6 365.530
   2  -5  -3 21758.6 216.716
   2  -5  -2 56878.6 361.104
   2  -5  -2 56846.3 574.874
  -2   5   2 56767.2 570.819
  -2   5   2 55061.2 368.897
   2  -5  -1 10078.3 240.935
  -2   5   1 10079.8 232.444
   2  -5  -1 10976.0 174.864
   2  -5   0 69380.1 617.239
  -2   5   0 67256.2 554.501
  -2   5  -1 87162.4 597.526
   2  -5   1 86251.7 539.747
   2  -5   1 85812.8 681.982
  -2   5  -2 5139.41 139.243
   2  -5   2 4808.43 165.334
   2  -5   3 21278.6 301.009
  -2   5  -3 21060.9 275.217
   2  -5   3 21460.1 347.887
   2  -5   4-0.16927 40.8025
   2  -5   4 95.5085 37.3663
  -2   5  -4 34.6256 26.0070
  -2   5  -5 6791.23 194.543
   2  -5   5 7010.41 200.219
  -2   5  -5 6548.76 149.964
  -2   5  -6 1356.02 73.8940
  -2   5  -6 1389.76 94.3913
   2  -5   6 1728.56 108.778
  -2   5  -7 3214.09 139.068
  -2   5  -7 3068.71 110.916
  -2   5  -8 6148.60 190.367
   2  -5   8 6222.06 212.900
  -2   5  -8 6038.58 159.973
  -2   5  -9 2731.87 114.602
   2  -5   9 2707.38 147.101
  -2   5  -9 2749.90 132.411
  -2   5 -10 608.439 72.7432
   2  -5  10 553.135 79.0314
  -2   5 -10 486.168 58.0539
  -2   5 -11 44211.1 538.468
   2  -5  11 46131.0 632.793
   2  -5  12 1933.16 141.852
  -2   5 -12 1985.93 124.452
  -2   5 -12 1887.51 112.605
  -2   5 -13 3172.60 156.516
   2  -5  13 3199.42 184.067
  -2   5 -13 3033.22 153.415
  -2   5 -14 7263.35 239.887
  -2   5 -14 7064.36 242.005
  -2   5 -15 70.2505 52.9395
   2  -5  15 48.4074 59.3328
  -2   5 -15 73.2426 56.4688
  -2   5 -16 1388.81 125.002
   2  -5  16 1519.81 150.108
  -2   5 -16 1397.54 127.245
   2  -5  17 11586.9 392.875
  -2   5 -17 10432.5 323.591
  -2   5 -18 225.605 78.2216
  -2   5 -18 312.980 78.5129
   2  -5  18 286.247 88.6287
  -2   5 -19-41.8121 61.4766
  -2   5 -19-81.7776 66.9971
   2  -5  20 1274.23 153.928
  -2   5 -20 1034.77 133.906
  -2   5 -20 788.552 117.040
   2  -5  21 473.569 107.497
  -2   5 -21 398.404 101.009
  -2   5 -22 286.718 96.7740
   2  -5  22 210.284 88.5424
   2  -5  23 851.238 140.326
  -2   5 -23 700.472 121.074
  -2   5 -24 203.238 87.4168
   2  -5  24 267.174 109.028
  -2   5 -25 50.6327 83.6611
  -2   5 -26 128.229 97.8288
  -2   5 -27 63.3794 95.3966
  -2   4  24 32.9609 95.4871
   2  -4 -24-131.493 104.498
  -2   4  23 131.164 104.493
   2  -4 -23 66.1535 95.1060
  -2   4  22-9.34831 86.0475
   2  -4 -22 59.1371 88.2662
   2  -4 -21 115.468 84.6999
  -2   4  21 146.517 91.2024
   2  -4 -20 417.552 116.122
  -2   4  20 452.643 123.737
  -2   4  19 61.4969 86.3098
   2  -4 -19-26.9191 70.9593
   2  -4 -18 463.222 100.307
   2  -4 -17 24.6851 62.6524
   2  -4 -16 134.645 87.0839
   2  -4 -16 140.324 75.9489
   2  -4 -15 663.615 66.7165
   2  -4 -15 688.570 122.411
   2  -4 -15 687.757 107.446
   2  -4 -14 214.183 45.8591
   2  -4 -14 190.699 91.2721
   2  -4 -14 273.056 78.5405
   2  -4 -13 180.035 79.5878
   2  -4 -13 62.8895 33.5640
   2  -4 -13 71.6817 53.8372
   2  -4 -12 2105.33 93.1683
   2  -4 -12 1621.60 158.248
   2  -4 -12 1846.59 139.472
   2  -4 -11 2256.55 90.0421
   2  -4 -11 2095.47 142.404
   2  -4 -11 2058.46 164.216
   2  -4 -10 14820.8 408.798
   2  -4 -10 15034.5 357.783
   2  -4  -9 451.971 83.0103
   2  -4  -9 665.204 47.9914
   2  -4  -9 469.526 94.7598
   2  -4  -8 23921.9 292.769
   2  -4  -8 24023.1 490.546
   2  -4  -8 24735.1 234.415
   2  -4  -8 24626.9 433.320
   2  -4  -7 1331.98 54.0496
   2  -4  -7 1218.77 68.6606
   2  -4  -7 1532.39 108.705
   2  -4  -6 12979.6 289.098
   2  -4  -6 13222.8 151.689
   2  -4  -6 12085.8 188.211
   2  -4  -5 12216.9 272.668
  -2   4   5 12317.1 290.262
   2  -4  -5 12401.5 139.488
  -2   4   5 12325.9 162.691
   2  -4  -4 2679.26 65.0281
  -2   4   4 2594.45 71.4529
   2  -4  -4 2636.93 125.321
  -2   4   4 2423.33 131.007
   2  -4  -3 687.408 73.6013
   2  -4  -3 808.390 38.9543
  -2   4   3 759.455 39.3498
  -2   4   3 609.717 70.1599
  -2   4   2 11604.9 147.846
  -2   4   2 10776.9 237.295
   2  -4  -2 12146.5 155.299
   2  -4  -2 11409.7 248.630
   2  -4  -1 787.880 71.4216
   2  -4  -1 775.096 46.2628
  -2   4   1 734.499 42.8905
  -2   4   1 980.718 76.2648
   2  -4   0 18300.4 224.621
  -2   4   0 18072.1 272.486
   2  -4   0 17839.7 295.551
   2  -4   1 9450.66 174.733
  -2   4  -1 10304.8 191.184
   2  -4   2 1961.40 90.5539
  -2   4  -2 1852.65 81.5932
   2  -4   2 1990.89 106.368
   2  -4   3 349.574 48.6861
  -2   4  -3 385.202 40.5020
   2  -4   3 305.085 52.7616
  -2   4  -4 21243.1 324.223
  -2   4  -4 21264.8 245.768
   2  -4   4 21818.3 324.886
  -2   4  -5 8491.97 152.626
   2  -4   5 8800.97 218.373
  -2   4  -5 8727.97 208.584
   2  -4   6 17457.6 319.654
  -2   4  -6 17541.1 299.877
  -2   4  -6 18419.7 234.443
  -2   4  -7 2071.09 112.390
  -2   4  -7 2100.68 87.4597
   2  -4   7 2246.32 126.324
  -2   4  -8 22664.8 352.491
   2  -4   8 24279.1 414.198
  -2   4  -8 23295.4 302.015
   2  -4   9 28446.7 477.232
  -2   4  -9 27640.8 404.302
  -2   4 -10 4689.32 174.060
  -2   4 -10 4394.43 150.749
   2  -4  10 4671.76 199.250
   2  -4  11 640.387 90.2978
  -2   4 -11 682.349 80.1868
  -2   4 -11 635.440 72.9538
  -2   4 -12 6356.14 208.085
  -2   4 -12 5997.75 206.805
   2  -4  12 6457.61 255.126
  -2   4 -13 194.957 56.1534
   2  -4  13 345.886 78.6767
  -2   4 -13 209.660 54.8664
  -2   4 -14 1224.17 110.315
  -2   4 -14 1304.17 112.024
   2  -4  14 1345.50 129.856
  -2   4 -15 4303.92 197.996
   2  -4  15 4552.88 238.091
  -2   4 -15 3804.45 184.183
  -2   4 -16 3163.63 178.374
   2  -4  16 3348.45 212.800
  -2   4 -16 3459.87 186.201
  -2   4 -17 24.5192 53.9462
   2  -4  17 181.418 80.3264
  -2   4 -17 103.966 72.7715
  -2   4 -18 4077.11 225.476
  -2   4 -18 4666.56 233.761
   2  -4  19 357.052 102.308
  -2   4 -19 441.806 94.6562
  -2   4 -19 407.130 91.9163
  -2   4 -20 199.110 84.2923
   2  -4  20 63.9484 77.8015
  -2   4 -21 1834.83 169.444
   2  -4  21 2157.25 192.887
  -2   4 -22 942.300 135.074
   2  -4  22 1243.70 161.486
  -2   4 -23 482.497 109.558
   2  -4  23 414.601 111.310
   2  -4  24 201.982 102.662
  -2   4 -24 307.333 107.880
  -2   4 -25 258.338 100.589
  -2   4 -26 136.694 106.264
  -2   4 -27-80.8627 93.3812
  -2   3  25 42.9259 90.6786
   2  -3 -25 41.1490 101.473
   2  -3 -24 46.0235 90.2072
  -2   3  24 17.3777 89.9580
  -2   3  23 105.779 86.9355
   2  -3 -23 33.4914 79.2041
   2  -3 -22 7.18396 77.5189
   2  -3 -21 164.530 97.0448
   2  -3 -20-35.5785 91.4015
   2  -3 -20 46.9906 81.2359
   2  -3 -19 1392.78 185.601
   2  -3 -19 1417.02 162.105
   2  -3 -18 544.096 109.611
   2  -3 -18 688.713 138.835
   2  -3 -17 48.6572 73.4422
   2  -3 -17 86.5389 70.3239
   2  -3 -16 5.46017 75.1792
   2  -3 -16-74.8045 69.8525
   2  -3 -15 27.8100 75.7840
   2  -3 -15 122.753 60.3603
   2  -3 -15 75.0265 37.3434
   2  -3 -14 49.3908 73.0831
   2  -3 -14 172.470 41.3096
   2  -3 -14 221.506 74.6472
   2  -3 -13 6508.58 255.360
   2  -3 -13 6872.51 307.745
   2  -3 -13 6949.02 167.627
   2  -3 -12 3921.24 226.299
   2  -3 -12 4154.77 123.860
   2  -3 -12 3753.13 187.038
   2  -3 -11 712.681 52.8556
   2  -3 -11 626.165 111.774
   2  -3 -11 648.508 89.9109
   2  -3 -10 9278.99 158.307
   2  -3 -10 9589.09 330.312
   2  -3  -9 3322.02 191.911
   2  -3  -9 3184.93 85.9480
   2  -3  -9 2878.08 101.559
   2  -3  -9 3121.70 153.768
   2  -3  -8 10770.7 321.372
   2  -3  -8 10265.2 136.262
   2  -3  -8 10592.1 267.036
   2  -3  -8 9755.62 161.371
   2  -3  -7 5144.78 218.104
   2  -3  -7 4367.22 100.274
   2  -3  -7 4567.14 82.0580
   2  -3  -7 5006.72 178.966
   2  -3  -6 93.5330 42.8373
   2  -3  -6 104.671 16.7937
   2  -3  -6 66.6470 18.3381
   2  -3  -6 168.434 58.3249
   2  -3  -5 5.74745 11.8010
   2  -3  -5 74.5399 14.0667
   2  -3  -5 54.1847 50.6541
   2  -3  -5 18.4924 33.9209
   2  -3  -4 21833.8 325.879
   2  -3  -4 20779.0 147.176
   2  -3  -4 21986.1 388.837
  -2   3   3 105.181 16.3432
   2  -3  -3 165.162 46.3158
   2  -3  -3 116.108 18.5259
   2  -3  -2 31848.8 228.193
  -2   3   2 31606.4 382.130
  -2   3   2 32564.3 212.791
   2  -3  -2 31524.0 375.334
   2  -3  -1 3373.20 87.8145
   2  -3  -1 3155.05 119.504
  -2   3   1 3578.57 123.718
  -2   3   1 3456.58 83.6234
  -2   3   0 3459.56 96.1162
   2  -3   0 3386.91 96.8574
   2  -3   0 3032.83 118.850
  -2   3   0 3329.43 112.954
  -2   3  -1 49660.9 382.826
  -2   3  -1 48735.7 396.116
   2  -3   1 49469.5 399.564
   2  -3   1 47776.0 399.418
   2  -3   1 48390.6 465.274
  -2   3  -2 2141.61 79.3611
   2  -3   2 2265.94 81.5327
   2  -3   2 2114.10 94.3137
   2  -3   2 1959.49 101.897
   2  -3   3 5861.88 120.247
   2  -3   3 5062.53 150.539
  -2   3  -3 5961.77 117.355
  -2   3  -3 5683.14 154.587
  -2   3  -4 1465.39 59.5678
   2  -3   4 1650.70 62.5486
   2  -3   4 1196.01 83.4513
  -2   3  -4 1419.28 85.2218
  -2   3  -5 420.416 52.3891
   2  -3   5 446.212 63.6729
  -2   3  -5 460.753 36.1620
   2  -3   5 456.682 35.3895
  -2   3  -6 3524.02 131.805
   2  -3   6 3580.99 154.114
  -2   3  -6 3392.90 94.5484
   2  -3   6 3472.11 92.4048
  -2   3  -7 55940.0 523.457
   2  -3   7 57832.3 619.188
  -2   3  -7 57375.1 422.419
  -2   3  -8 11653.3 209.325
  -2   3  -8 12133.2 255.430
   2  -3   8 12589.1 303.438
  -2   3  -9 1674.76 104.280
   2  -3   9 1896.90 132.344
  -2   3  -9 1842.66 92.5116
  -2   3 -10 37915.1 476.750
   2  -3  10 38347.8 565.194
  -2   3 -10 37089.8 435.322
  -2   3 -11 273.708 53.3809
   2  -3  11 203.747 65.0410
  -2   3 -12 848.344 86.6141
  -2   3 -12 838.419 81.9146
   2  -3  12 910.521 108.686
  -2   3 -13 1344.83 109.437
   2  -3  13 1455.19 136.246
  -2   3 -13 1184.19 97.8232
   2  -3  14 1029.96 117.600
  -2   3 -14 1006.24 100.765
  -2   3 -14 916.008 96.6474
   2  -3  15 614.184 96.8454
  -2   3 -15 389.274 77.4547
  -2   3 -15 604.090 89.2193
   2  -3  16 2253.00 176.609
  -2   3 -16 1853.38 145.172
  -2   3 -16 1779.92 139.266
  -2   3 -17 551.934 93.7976
  -2   3 -17 801.081 108.665
   2  -3  17 881.276 124.609
  -2   3 -18 633.463 95.5359
  -2   3 -18 686.035 104.174
   2  -3  18 637.876 109.578
  -2   3 -19 2750.66 187.344
   2  -3  19 3237.59 223.078
  -2   3 -20 327.523 85.3885
   2  -3  20 339.085 97.5965
   2  -3  21 475.131 109.845
  -2   3 -21 429.981 106.247
   2  -3  22 87.3392 85.5552
  -2   3 -22 55.3553 79.0767
  -2   3 -23 756.274 134.180
   2  -3  23 852.990 139.919
  -2   3 -24 569.609 123.190
  -2   3 -25 17.3485 85.3622
  -2   3 -26 198.944 102.612
   2  -2 -26 34.2318 104.714
   2  -2 -25 38.8742 96.7137
  -2   2  25-13.8638 93.7392
   2  -2 -24-60.0650 94.4360
   2  -2 -23 166.250 120.617
   2  -2 -23-27.3026 84.1280
   2  -2 -22 188.851 102.865
   2  -2 -22 240.830 116.690
   2  -2 -21 442.845 107.183
   2  -2 -21 502.073 121.495
   2  -2 -20-22.5265 69.9189
   2  -2 -20 163.643 94.0060
   2  -2 -19-6.38149 89.1487
   2  -2 -19-18.1214 69.3404
   2  -2 -18 1310.11 168.513
   2  -2 -18 1431.93 148.781
   2  -2 -17 119.558 89.4951
   2  -2 -17-5.63078 61.1552
   2  -2 -16 80.3116 84.3121
   2  -2 -16-10.8666 57.9685
   2  -2 -16 105.975 41.5724
   2  -2 -15-2.31606 75.3871
   2  -2 -15 11.9871 33.9986
   2  -2 -15-46.9356 54.2881
   2  -2 -14 4630.61 144.874
   2  -2 -14 4067.84 203.307
   2  -2 -14 4263.47 247.330
   2  -2 -13 10341.6 372.789
   2  -2 -13 10298.8 306.383
   2  -2 -12 3296.57 206.931
   2  -2 -12 3037.89 103.853
   2  -2 -12 2946.11 159.885
   2  -2 -11 12105.7 189.842
   2  -2 -11 11604.1 361.285
   2  -2 -11 11207.0 290.361
   2  -2 -10 4753.20 120.062
   2  -2 -10 4735.83 109.717
   2  -2 -10 4572.29 225.399
   2  -2 -10 4502.49 180.740
   2  -2  -9 3500.39 191.365
   2  -2  -9 3109.78 78.2641
   2  -2  -9 3013.67 88.4438
   2  -2  -9 3233.95 148.404
   2  -2  -8 29631.7 204.894
   2  -2  -8 28482.1 230.680
   2  -2  -8 32651.9 433.554
   2  -2  -8 34524.4 552.369
   2  -2  -7 1825.09 135.733
   2  -2  -7 1735.65 104.591
   2  -2  -6 5822.12 217.667
   2  -2  -6 5798.86 175.143
   2  -2  -5 2253.03 137.317
   2  -2  -5 2138.80 106.383
   2  -2  -4 77626.5 696.936
   2  -2  -4 76003.3 563.864
   2  -2  -3 66.9655 31.0617
   2  -2  -3 1.87029 42.4120
   2  -2  -2 1297.49 76.4571
   2  -2  -2 1181.36 44.8171
  -2   2   2 1384.73 45.8750
   2  -2  -2 1168.96 81.8511
   2  -2  -1 3488.59 89.7792
  -2   2   1 3834.59 91.6902
   2  -2  -1 3587.46 119.748
   2  -2   0 26583.4 318.340
  -2   2   0 28951.0 284.787
  -2   2   0 26934.8 282.941
   2  -2   0 26470.5 270.938
  -2   2   0 29663.4 328.433
  -2   2  -1 30702.1 327.280
  -2   2  -1 31582.3 278.551
   2  -2   1 31336.1 281.019
   2  -2   1 29515.7 316.593
   2  -2   1 29481.4 338.445
  -2   2  -2 239898. 922.361
   2  -2   2 237590. 709.239
   2  -2   2 239591. 969.451
  -2   2  -3 38963.4 244.449
   2  -2   3 39252.9 255.847
  -2   2  -3 39162.1 386.678
   2  -2   3 38342.0 416.281
  -2   2  -4 2027.11 96.2285
   2  -2   4 2056.39 57.0265
  -2   2  -4 2063.73 58.5815
   2  -2   4 2209.11 112.653
   2  -2   5 22350.3 190.251
  -2   2  -5 22556.7 308.428
  -2   2  -5 22855.9 200.130
   2  -2   5 22497.4 359.637
  -2   2  -6 16684.9 195.845
   2  -2   6 17489.3 178.817
  -2   2  -6 16623.6 276.190
   2  -2   6 17714.2 332.994
   2  -2   7 10424.4 270.222
  -2   2  -7 10155.1 174.866
  -2   2  -7 10194.8 225.804
   2  -2   7 10330.1 155.076
  -2   2  -8 51489.5 437.699
  -2   2  -8 52549.7 529.322
   2  -2   9 4742.61 201.980
  -2   2  -9 4579.47 164.884
  -2   2  -9 4657.54 146.553
   2  -2  10 4843.40 210.769
  -2   2 -10 4554.42 167.131
  -2   2 -10 4180.62 147.858
  -2   2 -11 5999.73 202.971
   2  -2  11 6313.73 245.408
  -2   2 -12 239.025 55.6710
   2  -2  12 193.871 60.1984
  -2   2 -12 157.344 50.9190
   2  -2  13 299.961 74.0006
  -2   2 -13 299.200 66.5779
  -2   2 -13 342.489 66.0992
   2  -2  14 815.547 105.171
  -2   2 -14 817.232 94.7819
  -2   2 -14 684.690 83.7439
  -2   2 -15 2397.38 149.964
   2  -2  15 2657.95 184.957
  -2   2 -15 2569.77 163.642
  -2   2 -16 1854.28 140.717
  -2   2 -16 1764.57 142.418
   2  -2  16 1918.34 160.710
  -2   2 -17 209.138 67.6207
  -2   2 -17 368.059 85.3397
   2  -2  17 260.324 85.0634
  -2   2 -18 2127.31 163.463
   2  -2  18 2225.48 185.141
  -2   2 -18 2170.16 168.927
  -2   2 -19 5680.53 276.427
   2  -2  19 5754.70 295.612
   2  -2  20-73.2321 70.1576
  -2   2 -20 36.1654 70.9801
   2  -2  21-47.5887 75.8039
  -2   2 -21 32.4072 70.0750
  -2   2 -22 199.448 85.4376
   2  -2  22 376.736 110.044
   2  -2  23 37.8562 89.8094
  -2   2 -23 114.982 87.3658
  -2   2 -24 201.714 102.664
  -2   2 -25 283.596 103.439
  -2   2 -26-49.7270 88.5899
   2  -1 -26 36.2430 91.4023
   2  -1 -25 58.3674 100.457
   2  -1 -25 81.4408 90.4454
   2  -1 -24 91.3470 79.5329
   2  -1 -24-11.6247 97.0713
   2  -1 -23-72.6133 109.703
   2  -1 -23 262.911 104.637
   2  -1 -22 326.835 110.798
   2  -1 -22 121.430 101.916
   2  -1 -21 282.689 89.0581
   2  -1 -21 308.745 112.334
   2  -1 -20 846.740 124.025
   2  -1 -20 648.454 140.646
   2  -1 -19 2337.84 187.783
   2  -1 -19 2342.70 219.577
   2  -1 -18 68.1927 78.6201
   2  -1 -18 90.6053 60.2136
   2  -1 -17 717.495 134.312
   2  -1 -17 605.179 101.391
   2  -1 -16 2072.21 187.817
   2  -1 -16 1824.02 144.743
  -2   1  15 2743.46 123.569
   2  -1 -15 2669.45 164.448
   2  -1 -15 2656.03 204.920
   2  -1 -14 296.699 91.0361
   2  -1 -14 285.206 68.9727
  -2   1  14 310.884 49.8994
  -2   1  13 6871.93 174.942
   2  -1 -13 6084.88 223.404
   2  -1 -13 6672.63 293.265
  -2   1  12 3799.65 124.023
   2  -1 -12 3424.74 165.332
   2  -1 -12 3321.57 206.378
   2  -1 -11 1105.55 61.1431
  -2   1  11 1303.79 68.9135
   2  -1 -11 1033.50 92.5416
   2  -1 -11 1119.93 122.680
  -2   1  10 3052.17 92.1938
   2  -1 -10 3259.25 146.011
   2  -1 -10 3547.65 195.893
   2  -1 -10 2950.20 87.4997
   2  -1  -9 34321.3 250.398
   2  -1  -9 35388.3 579.266
   2  -1  -9 35329.4 452.071
   2  -1  -8 4728.37 161.930
   2  -1  -8 4831.47 212.017
   2  -1  -7 300.734 51.0458
   2  -1  -7 374.622 68.2466
   2  -1  -6 10394.1 279.579
   2  -1  -6 11138.9 227.458
   2  -1  -5 61.3110 47.8646
   2  -1  -5 26.1826 27.4622
   2  -1  -4 1035.73 87.4811
   2  -1  -4 1039.10 66.8157
   2  -1  -3 26919.8 374.838
   2  -1  -3 27897.6 311.218
  -2   1   2-12.9026 31.1778
   2  -1  -2-9.03183 40.2260
  -2   1   2 39.9045 25.4026
   2  -1  -2 45.3301 24.0809
   2  -1  -2 25.9523 30.0012
  -2   1   1 1194.75 79.9730
   2  -1  -1 907.438 60.0643
  -2   1   1 1053.25 60.9473
   2  -1  -1 1144.73 75.7308
   2  -1  -1 915.528 75.7431
  -2   1   1 1128.63 73.2819
  -2   1   0 951488. 1815.22
  -2   1   0 938624. 1705.85
   2  -1   1 160180. 764.075
  -2   1  -1 165645. 546.102
  -2   1  -1 161235. 692.494
  -2   1  -1 166418. 782.490
   2  -1   2 8787.24 197.760
  -2   1  -2 8637.19 168.687
  -2   1  -2 8792.68 101.543
   2  -1   3 41049.7 448.592
  -2   1  -3 42875.5 382.500
   2  -1   4 14616.0 286.503
  -2   1  -4 13865.9 227.032
  -2   1  -5 1309.07 47.4144
[truncated: 4,454,967 more chars]
